# Supplementary material for: A transfer learning framework to elucidate the clinical relevance of altered proximal tubule cell states in kidney disease
Source: iScience. 2024 Feb 22;27(3):109271. doi: 10.1016/j.isci.2024.109271 (PMC10937833; doi:10.1016/j.isci.2024.109271)
Supplement: Table S1. List of the single-cell signatures included in the ATLAS, related to STAR Methods and Figure 1 [file mmc2.xlsx]

## Sheet: ATLAS n=725 scRNAseq signatures
Signature Name	Clinical classification	Cell Type	Reference
Bi_h_mRCC_41BB-Hi_CD8+_T_cell	Cancer	Lymphoid	Bi et al., Cancer Cell, 2021
Bi_h_mRCC_41BB-Lo_CD8+_T_cell	Cancer	Lymphoid	Bi et al., Cancer Cell, 2021
Bi_h_mRCC_B_cell	Cancer	Lymphoid	Bi et al., Cancer Cell, 2021
Bi_h_mRCC_CD16+_Monocyte	Cancer	Myeloid	Bi et al., Cancer Cell, 2021
Bi_h_mRCC_CD16-_Monocyte	Cancer	Myeloid	Bi et al., Cancer Cell, 2021
Bi_h_mRCC_CD1C+_DC	Cancer	Myeloid	Bi et al., Cancer Cell, 2021
Bi_h_mRCC_CD8_T_41BB-Hi_CD8+_T_cell	Cancer	Lymphoid	Bi et al., Cancer Cell, 2021
Bi_h_mRCC_CD8_T_41BB-Lo_CD8+_T_cell	Cancer	Lymphoid	Bi et al., Cancer Cell, 2021
Bi_h_mRCC_CD8_T_Cycling_CD8+_T_cell	Cancer	Lymphoid	Bi et al., Cancer Cell, 2021
Bi_h_mRCC_CD8_T_MX1-Hi_CD8+_T_cell	Cancer	Lymphoid	Bi et al., Cancer Cell, 2021
Bi_h_mRCC_CLEC9A+_DC	Cancer	Myeloid	Bi et al., Cancer Cell, 2021
Bi_h_mRCC_CXCL10-Hi_TAM	Cancer	Myeloid	Bi et al., Cancer Cell, 2021
Bi_h_mRCC_Cycling_CD8+_T_cell	Cancer	Lymphoid	Bi et al., Cancer Cell, 2021
Bi_h_mRCC_Cycling_TAM	Cancer	Myeloid	Bi et al., Cancer Cell, 2021
Bi_h_mRCC_Cycling_Tumor	Cancer	Tumor	Bi et al., Cancer Cell, 2021
Bi_h_mRCC_Effector_T-Helper	Cancer	Lymphoid	Bi et al., Cancer Cell, 2021
Bi_h_mRCC_Endothelial	Cancer	Endothelial	Bi et al., Cancer Cell, 2021
Bi_h_mRCC_FGFBP2+_NK	Cancer	Lymphoid	Bi et al., Cancer Cell, 2021
Bi_h_mRCC_FGFBP2-_NK	Cancer	Lymphoid	Bi et al., Cancer Cell, 2021
Bi_h_mRCC_FOLR2-Hi_TAM	Cancer	Myeloid	Bi et al., Cancer Cell, 2021
Bi_h_mRCC_Fibroblast	Cancer	Stroma	Bi et al., Cancer Cell, 2021
Bi_h_mRCC_GPNMB-Hi_TAM	Cancer	Myeloid	Bi et al., Cancer Cell, 2021
Bi_h_mRCC_ICB-Exposed_41BB-Lo_CD8	Cancer	Lymphoid	Bi et al., Cancer Cell, 2021
Bi_h_mRCC_LowLibSize_Macrophage	Cancer	Myeloid	Bi et al., Cancer Cell, 2021
Bi_h_mRCC_Lymphoid_41BB-Hi_CD8+_T_cell	Cancer	Lymphoid	Bi et al., Cancer Cell, 2021
Bi_h_mRCC_Lymphoid_41BB-Lo_CD8+_T_cell	Cancer	Lymphoid	Bi et al., Cancer Cell, 2021
Bi_h_mRCC_Lymphoid_B_cell	Cancer	Lymphoid	Bi et al., Cancer Cell, 2021
Bi_h_mRCC_Lymphoid_Cycling_CD8+_T_cell	Cancer	Lymphoid	Bi et al., Cancer Cell, 2021
Bi_h_mRCC_Lymphoid_Effector_T-Helper	Cancer	Lymphoid	Bi et al., Cancer Cell, 2021
Bi_h_mRCC_Lymphoid_FGFBP2+_NK	Cancer	Lymphoid	Bi et al., Cancer Cell, 2021
Bi_h_mRCC_Lymphoid_FGFBP2-_NK	Cancer	Lymphoid	Bi et al., Cancer Cell, 2021
Bi_h_mRCC_Lymphoid_MX1-Hi_CD8+_T_cell	Cancer	Lymphoid	Bi et al., Cancer Cell, 2021
Bi_h_mRCC_Lymphoid_Memory_T-Helper	Cancer	Lymphoid	Bi et al., Cancer Cell, 2021
Bi_h_mRCC_Lymphoid_NKT	Cancer	Lymphoid	Bi et al., Cancer Cell, 2021
Bi_h_mRCC_Lymphoid_Plasma_cell	Cancer	Lymphoid	Bi et al., Cancer Cell, 2021
Bi_h_mRCC_Lymphoid_T-Reg	Cancer	Lymphoid	Bi et al., Cancer Cell, 2021
Bi_h_mRCC_MX1-Hi_CD8+_T_cell	Cancer	Lymphoid	Bi et al., Cancer Cell, 2021
Bi_h_mRCC_Macrophage_ICB-Exposed_TAM	Cancer	Myeloid	Bi et al., Cancer Cell, 2021
Bi_h_mRCC_Macrophage_M1_Curated	Cancer	Myeloid	Bi et al., Cancer Cell, 2021
Bi_h_mRCC_Macrophage_M2_Curated	Cancer	Myeloid	Bi et al., Cancer Cell, 2021
Bi_h_mRCC_Mast_cell	Cancer	Myeloid	Bi et al., Cancer Cell, 2021
Bi_h_mRCC_Memory_T-Helper	Cancer	Lymphoid	Bi et al., Cancer Cell, 2021
Bi_h_mRCC_Misc/Undetermined	Cancer	Not associated	Bi et al., Cancer Cell, 2021
Bi_h_mRCC_MitoHigh_CD8+_T_cell	Cancer	Lymphoid	Bi et al., Cancer Cell, 2021
Bi_h_mRCC_MitoHigh_Myeloid	Cancer	Myeloid	Bi et al., Cancer Cell, 2021
Bi_h_mRCC_MitoHigh_NK	Cancer	Lymphoid	Bi et al., Cancer Cell, 2021
Bi_h_mRCC_MitoHigh_T-Helper	Cancer	Lymphoid	Bi et al., Cancer Cell, 2021
Bi_h_mRCC_Myeloid_CD16+_Monocyte	Cancer	Myeloid	Bi et al., Cancer Cell, 2021
Bi_h_mRCC_Myeloid_CD16-_Monocyte	Cancer	Myeloid	Bi et al., Cancer Cell, 2021
Bi_h_mRCC_Myeloid_CD1C+_DC	Cancer	Myeloid	Bi et al., Cancer Cell, 2021
Bi_h_mRCC_Myeloid_CLEC9A+_DC	Cancer	Myeloid	Bi et al., Cancer Cell, 2021
Bi_h_mRCC_Myeloid_CXCL10-Hi_TAM	Cancer	Myeloid	Bi et al., Cancer Cell, 2021
Bi_h_mRCC_Myeloid_Cycling_TAM	Cancer	Myeloid	Bi et al., Cancer Cell, 2021
Bi_h_mRCC_Myeloid_FOLR2-Hi_TAM	Cancer	Myeloid	Bi et al., Cancer Cell, 2021
Bi_h_mRCC_Myeloid_GPNMB-Hi_TAM	Cancer	Myeloid	Bi et al., Cancer Cell, 2021
Bi_h_mRCC_Myeloid_VSIR-Hi_TAM	Cancer	Myeloid	Bi et al., Cancer Cell, 2021
Bi_h_mRCC_NKT	Cancer	Lymphoid	Bi et al., Cancer Cell, 2021
Bi_h_mRCC_Plasma_cell	Cancer	Lymphoid	Bi et al., Cancer Cell, 2021
Bi_h_mRCC_Progenitor_Exhausted_CD8	Cancer	Lymphoid	Bi et al., Cancer Cell, 2021
Bi_h_mRCC_Specific_signature_Immune_Checkpoint/Evasion	Cancer	Not associated	Bi et al., Cancer Cell, 2021
Bi_h_mRCC_Specific_signature_TP1	Cancer	Tumor	Bi et al., Cancer Cell, 2021
Bi_h_mRCC_Specific_signature_TP2	Cancer	Tumor	Bi et al., Cancer Cell, 2021
Bi_h_mRCC_T-Reg	Cancer	Lymphoid	Bi et al., Cancer Cell, 2021
Bi_h_mRCC_TP1	Cancer	Tumor	Bi et al., Cancer Cell, 2021
Bi_h_mRCC_TP2	Cancer	Tumor	Bi et al., Cancer Cell, 2021
Bi_h_mRCC_Terminally_Exhausted_CD8	Cancer	Lymphoid	Bi et al., Cancer Cell, 2021
Bi_h_mRCC_Tumor_Cycling_Tumor	Cancer	Tumor	Bi et al., Cancer Cell, 2021
Bi_h_mRCC_Tumor_TP1	Cancer	Tumor	Bi et al., Cancer Cell, 2021
Bi_h_mRCC_Tumor_TP2	Cancer	Tumor	Bi et al., Cancer Cell, 2021
Bi_h_mRCC_VSIR-Hi_TAM	Cancer	Myeloid	Bi et al., Cancer Cell, 2021
Borcherding_h_Immune_cells_of_PB_Kidney_ccRCC_0_APC_Monocyte	Cancer	Myeloid	Borcherding et al., Communications Biology, 2021
Borcherding_h_Immune_cells_of_PB_Kidney_ccRCC_10_T_Cell_CD4_T_Cell	Cancer	Lymphoid	Borcherding et al., Communications Biology, 2021
Borcherding_h_Immune_cells_of_PB_Kidney_ccRCC_11_APC_Monocyte	Cancer	Myeloid	Borcherding et al., Communications Biology, 2021
Borcherding_h_Immune_cells_of_PB_Kidney_ccRCC_12_APC_Monocyte	Cancer	Myeloid	Borcherding et al., Communications Biology, 2021
Borcherding_h_Immune_cells_of_PB_Kidney_ccRCC_13_T_Cell_CD4_T_Cell	Cancer	Lymphoid	Borcherding et al., Communications Biology, 2021
Borcherding_h_Immune_cells_of_PB_Kidney_ccRCC_14_APC_Macrophage	Cancer	Myeloid	Borcherding et al., Communications Biology, 2021
Borcherding_h_Immune_cells_of_PB_Kidney_ccRCC_15_T_Cell_CD4_T_Cell	Cancer	Lymphoid	Borcherding et al., Communications Biology, 2021
Borcherding_h_Immune_cells_of_PB_Kidney_ccRCC_16_APC_Monocyte	Cancer	Myeloid	Borcherding et al., Communications Biology, 2021
Borcherding_h_Immune_cells_of_PB_Kidney_ccRCC_17_T_Cell_CD8_T_Cell	Cancer	Lymphoid	Borcherding et al., Communications Biology, 2021
Borcherding_h_Immune_cells_of_PB_Kidney_ccRCC_18_APC_DC	Cancer	Myeloid	Borcherding et al., Communications Biology, 2021
Borcherding_h_Immune_cells_of_PB_Kidney_ccRCC_19_APC_DC	Cancer	Myeloid	Borcherding et al., Communications Biology, 2021
Borcherding_h_Immune_cells_of_PB_Kidney_ccRCC_1_T_Cell_CD8_T_Cell	Cancer	Lymphoid	Borcherding et al., Communications Biology, 2021
Borcherding_h_Immune_cells_of_PB_Kidney_ccRCC_20_T_Cell_CD4_T_Cell	Cancer	Lymphoid	Borcherding et al., Communications Biology, 2021
Borcherding_h_Immune_cells_of_PB_Kidney_ccRCC_2_B_Cell	Cancer	Lymphoid	Borcherding et al., Communications Biology, 2021
Borcherding_h_Immune_cells_of_PB_Kidney_ccRCC_3_NK_Cell	Cancer	Lymphoid	Borcherding et al., Communications Biology, 2021
Borcherding_h_Immune_cells_of_PB_Kidney_ccRCC_4_T_Cell_CD4_T_Cell	Cancer	Lymphoid	Borcherding et al., Communications Biology, 2021
Borcherding_h_Immune_cells_of_PB_Kidney_ccRCC_5_APC_Monocyte	Cancer	Myeloid	Borcherding et al., Communications Biology, 2021
Borcherding_h_Immune_cells_of_PB_Kidney_ccRCC_6_T_Cell_CD4_T_Cell	Cancer	Lymphoid	Borcherding et al., Communications Biology, 2021
Borcherding_h_Immune_cells_of_PB_Kidney_ccRCC_7_NK_Cell	Cancer	Lymphoid	Borcherding et al., Communications Biology, 2021
Borcherding_h_Immune_cells_of_PB_Kidney_ccRCC_8_T_Cell_CD8_T_Cell	Cancer	Lymphoid	Borcherding et al., Communications Biology, 2021
Borcherding_h_Immune_cells_of_PB_Kidney_ccRCC_9_T_Cell_CD8_T_Cell	Cancer	Lymphoid	Borcherding et al., Communications Biology, 2021
Borcherding_h_ccRCC_B	Cancer	Lymphoid	Borcherding et al., Communications Biology, 2021
Borcherding_h_ccRCC_DC	Cancer	Myeloid	Borcherding et al., Communications Biology, 2021
Borcherding_h_ccRCC_DE_CD4_TIvsPB	Cancer	Not associated	Borcherding et al., Communications Biology, 2021
Borcherding_h_ccRCC_Macrophage_TAM_1	Cancer	Myeloid	Borcherding et al., Communications Biology, 2021
Borcherding_h_ccRCC_Macrophage_TAM_2	Cancer	Myeloid	Borcherding et al., Communications Biology, 2021
Borcherding_h_ccRCC_Macrophage_TAM_3	Cancer	Myeloid	Borcherding et al., Communications Biology, 2021
Borcherding_h_ccRCC_Macrophage_pM	Cancer	Myeloid	Borcherding et al., Communications Biology, 2021
Borcherding_h_ccRCC_Macrophage_rM	Cancer	Myeloid	Borcherding et al., Communications Biology, 2021
Borcherding_h_ccRCC_Myeloid	Cancer	Myeloid	Borcherding et al., Communications Biology, 2021
Borcherding_h_ccRCC_Myeloid_0_Macrophage_Macrophage_TAM	Cancer	Myeloid	Borcherding et al., Communications Biology, 2021
Borcherding_h_ccRCC_Myeloid_10_Monocyte_CD14+Monocyte	Cancer	Myeloid	Borcherding et al., Communications Biology, 2021
Borcherding_h_ccRCC_Myeloid_11_Monocyte_CD14-CD16-Monocyte	Cancer	Myeloid	Borcherding et al., Communications Biology, 2021
Borcherding_h_ccRCC_Myeloid_12_Monocye_CD14-CD16-Monocyte	Cancer	Myeloid	Borcherding et al., Communications Biology, 2021
Borcherding_h_ccRCC_Myeloid_13_Macrophage_Macrophage_ResidentMacrophage	Cancer	Myeloid	Borcherding et al., Communications Biology, 2021
Borcherding_h_ccRCC_Myeloid_14_Macrophage_Macrophage_nonTAM	Cancer	Myeloid	Borcherding et al., Communications Biology, 2021
Borcherding_h_ccRCC_Myeloid_15_DC_cDC1	Cancer	Myeloid	Borcherding et al., Communications Biology, 2021
Borcherding_h_ccRCC_Myeloid_16_DC_pDC	Cancer	Myeloid	Borcherding et al., Communications Biology, 2021
Borcherding_h_ccRCC_Myeloid_17_Monocyte_CD14+Monocyte	Cancer	Myeloid	Borcherding et al., Communications Biology, 2021
Borcherding_h_ccRCC_Myeloid_18_Monocye_CD14-CD16-Monocyte	Cancer	Myeloid	Borcherding et al., Communications Biology, 2021
Borcherding_h_ccRCC_Myeloid_19_DC_moDC	Cancer	Myeloid	Borcherding et al., Communications Biology, 2021
Borcherding_h_ccRCC_Myeloid_1_Monocyte_CD14-CD16-Monocyte_TAM	Cancer	Myeloid	Borcherding et al., Communications Biology, 2021
Borcherding_h_ccRCC_Myeloid_20	Cancer	Myeloid	Borcherding et al., Communications Biology, 2021
Borcherding_h_ccRCC_Myeloid_2_Monocyte_CD14+Monocyte	Cancer	Myeloid	Borcherding et al., Communications Biology, 2021
Borcherding_h_ccRCC_Myeloid_3_Macrophage_Macrophage_TAM	Cancer	Myeloid	Borcherding et al., Communications Biology, 2021
Borcherding_h_ccRCC_Myeloid_4_Monocyte_CD14+Monocyte	Cancer	Myeloid	Borcherding et al., Communications Biology, 2021
Borcherding_h_ccRCC_Myeloid_5_Monocyte_CD14+Monocyte	Cancer	Myeloid	Borcherding et al., Communications Biology, 2021
Borcherding_h_ccRCC_Myeloid_6_Monocyte_CD16+Monocyte	Cancer	Myeloid	Borcherding et al., Communications Biology, 2021
Borcherding_h_ccRCC_Myeloid_7_Macrophage_Macrophage_TAM	Cancer	Myeloid	Borcherding et al., Communications Biology, 2021
Borcherding_h_ccRCC_Myeloid_8_Monocyte_CD16+Monocyte	Cancer	Myeloid	Borcherding et al., Communications Biology, 2021
Borcherding_h_ccRCC_Myeloid_9_Monocyte_CD16+Monocyte	Cancer	Myeloid	Borcherding et al., Communications Biology, 2021
Borcherding_h_ccRCC_NK	Cancer	Lymphoid	Borcherding et al., Communications Biology, 2021
Borcherding_h_ccRCC_T	Cancer	Lymphoid	Borcherding et al., Communications Biology, 2021
Borcherding_h_ccRCC_TCD4_0	Cancer	Lymphoid	Borcherding et al., Communications Biology, 2021
Borcherding_h_ccRCC_TCD4_1	Cancer	Lymphoid	Borcherding et al., Communications Biology, 2021
Borcherding_h_ccRCC_TCD4_2	Cancer	Lymphoid	Borcherding et al., Communications Biology, 2021
Borcherding_h_ccRCC_TCD4_3	Cancer	Lymphoid	Borcherding et al., Communications Biology, 2021
Borcherding_h_ccRCC_TCD4_4	Cancer	Lymphoid	Borcherding et al., Communications Biology, 2021
Borcherding_h_ccRCC_TCD4_5	Cancer	Lymphoid	Borcherding et al., Communications Biology, 2021
Borcherding_h_ccRCC_TCD4_6	Cancer	Lymphoid	Borcherding et al., Communications Biology, 2021
Borcherding_h_ccRCC_TCD4_7	Cancer	Lymphoid	Borcherding et al., Communications Biology, 2021
Borcherding_h_ccRCC_TCD4_8	Cancer	Lymphoid	Borcherding et al., Communications Biology, 2021
Borcherding_h_ccRCC_T_CD8_0	Cancer	Lymphoid	Borcherding et al., Communications Biology, 2021
Borcherding_h_ccRCC_T_CD8_1	Cancer	Lymphoid	Borcherding et al., Communications Biology, 2021
Borcherding_h_ccRCC_T_CD8_11	Cancer	Lymphoid	Borcherding et al., Communications Biology, 2021
Borcherding_h_ccRCC_T_CD8_2	Cancer	Lymphoid	Borcherding et al., Communications Biology, 2021
Borcherding_h_ccRCC_T_CD8_3	Cancer	Lymphoid	Borcherding et al., Communications Biology, 2021
Borcherding_h_ccRCC_T_CD8_4	Cancer	Lymphoid	Borcherding et al., Communications Biology, 2021
Borcherding_h_ccRCC_T_CD8_5	Cancer	Lymphoid	Borcherding et al., Communications Biology, 2021
Borcherding_h_ccRCC_T_CD8_6	Cancer	Lymphoid	Borcherding et al., Communications Biology, 2021
Borcherding_h_ccRCC_T_CD8_8	Cancer	Lymphoid	Borcherding et al., Communications Biology, 2021
Der_h_Lupus_nephritis_Endothelial	Lupus_nephritis	Endothelial	Der et al., Nature Immunology, 2019
Der_h_Lupus_nephritis_Fibroblasts	Lupus_nephritis	Stroma	Der et al., Nature Immunology, 2019
Der_h_Lupus_nephritis_Leukocytes	Lupus_nephritis	Myeloid	Der et al., Nature Immunology, 2019
Der_h_Lupus_nephritis_Mesangial	Lupus_nephritis	Stroma	Der et al., Nature Immunology, 2019
Der_h_Lupus_nephritis_Tubules	Lupus_nephritis	Proximal tubule	Der et al., Nature Immunology, 2019
Der_h_Lupus_nephritis_upregulated_in_membranous_tubular	Lupus_nephritis	Proximal tubule	Der et al., Nature Immunology, 2019
Der_h_Lupus_nephritis_upregulated_in_nonresponders_tubular	Lupus_nephritis	Proximal tubule	Der et al., Nature Immunology, 2019
Der_h_Lupus_nephritis_upregulated_in_proliferative_tubular	Lupus_nephritis	Proximal tubule	Der et al., Nature Immunology, 2019
Der_h_Lupus_nephritis_upregulated_in_responders_tubular	Lupus_nephritis	Proximal tubule	Der et al., Nature Immunology, 2019
Kuppe_h_CKD_CD10negative_AnnotationLevel1_Endothelial	Chronic kidney disease	Endothelial	Kuppe et al., Nature, 2021
Kuppe_h_CKD_CD10negative_AnnotationLevel1_Epithelial	Chronic kidney disease	Other	Kuppe et al., Nature, 2021
Kuppe_h_CKD_CD10negative_AnnotationLevel1_Immune	Chronic kidney disease	Other	Kuppe et al., Nature, 2021
Kuppe_h_CKD_CD10negative_AnnotationLevel1_Mesenchymal	Chronic kidney disease	Stroma	Kuppe et al., Nature, 2021
Kuppe_h_CKD_CD10negative_AnnotationLevel1_Neuronal	Chronic kidney disease	Other	Kuppe et al., Nature, 2021
Kuppe_h_CKD_CD10negative_AnnotationLevel2_Arterioral_Endothelium	Chronic kidney disease	Endothelial	Kuppe et al., Nature, 2021
Kuppe_h_CKD_CD10negative_AnnotationLevel2_B_Cells	Chronic kidney disease	Lymphoid	Kuppe et al., Nature, 2021
Kuppe_h_CKD_CD10negative_AnnotationLevel2_Basophils	Chronic kidney disease	Myeloid	Kuppe et al., Nature, 2021
Kuppe_h_CKD_CD10negative_AnnotationLevel2_Collecting_Duct_Principal_Cells	Chronic kidney disease	Collecting duct	Kuppe et al., Nature, 2021
Kuppe_h_CKD_CD10negative_AnnotationLevel2_Connecting_Tubule	Chronic kidney disease	Distal convolute tubule	Kuppe et al., Nature, 2021
Kuppe_h_CKD_CD10negative_AnnotationLevel2_Dendritic_Cells	Chronic kidney disease	Myeloid	Kuppe et al., Nature, 2021
Kuppe_h_CKD_CD10negative_AnnotationLevel2_Descending_Thin_Limb	Chronic kidney disease	Loop of Henle	Kuppe et al., Nature, 2021
Kuppe_h_CKD_CD10negative_AnnotationLevel2_Distal_Convoluted_Tubule	Chronic kidney disease	Distal convolute tubule	Kuppe et al., Nature, 2021
Kuppe_h_CKD_CD10negative_AnnotationLevel2_Fibroblast	Chronic kidney disease	Stroma	Kuppe et al., Nature, 2021
Kuppe_h_CKD_CD10negative_AnnotationLevel2_Glomerular_Capillaries	Chronic kidney disease	Endothelial	Kuppe et al., Nature, 2021
Kuppe_h_CKD_CD10negative_AnnotationLevel2_Injured_Endothelium	Chronic kidney disease	Endothelial	Kuppe et al., Nature, 2021
Kuppe_h_CKD_CD10negative_AnnotationLevel2_Injured_Tubule	Chronic kidney disease	Proximal tubule	Kuppe et al., Nature, 2021
Kuppe_h_CKD_CD10negative_AnnotationLevel2_Intercalated_Cells	Chronic kidney disease	Collecting duct	Kuppe et al., Nature, 2021
Kuppe_h_CKD_CD10negative_AnnotationLevel2_Lymph_Endothelium	Chronic kidney disease	Endothelial	Kuppe et al., Nature, 2021
Kuppe_h_CKD_CD10negative_AnnotationLevel2_Macrophages	Chronic kidney disease	Myeloid	Kuppe et al., Nature, 2021
Kuppe_h_CKD_CD10negative_AnnotationLevel2_Monocytes	Chronic kidney disease	Myeloid	Kuppe et al., Nature, 2021
Kuppe_h_CKD_CD10negative_AnnotationLevel2_Myofibroblast	Chronic kidney disease	Stroma	Kuppe et al., Nature, 2021
Kuppe_h_CKD_CD10negative_AnnotationLevel2_Natural_Killer_Cells	Chronic kidney disease	Lymphoid	Kuppe et al., Nature, 2021
Kuppe_h_CKD_CD10negative_AnnotationLevel2_Pericytes	Chronic kidney disease	Stroma	Kuppe et al., Nature, 2021
Kuppe_h_CKD_CD10negative_AnnotationLevel2_Plasma_Cells	Chronic kidney disease	Lymphoid	Kuppe et al., Nature, 2021
Kuppe_h_CKD_CD10negative_AnnotationLevel2_Podocytes	Chronic kidney disease	Podocytes	Kuppe et al., Nature, 2021
Kuppe_h_CKD_CD10negative_AnnotationLevel2_Proximal_Tubule	Chronic kidney disease	Proximal tubule	Kuppe et al., Nature, 2021
Kuppe_h_CKD_CD10negative_AnnotationLevel2_Schwann_Cells	Chronic kidney disease	Other	Kuppe et al., Nature, 2021
Kuppe_h_CKD_CD10negative_AnnotationLevel2_Smooth_Muscle_Cells	Chronic kidney disease	Other	Kuppe et al., Nature, 2021
Kuppe_h_CKD_CD10negative_AnnotationLevel2_T_Cells	Chronic kidney disease	Lymphoid	Kuppe et al., Nature, 2021
Kuppe_h_CKD_CD10negative_AnnotationLevel2_Thick_Ascending_Limb	Chronic kidney disease	Loop of Henle	Kuppe et al., Nature, 2021
Kuppe_h_CKD_CD10negative_AnnotationLevel2_Uroethlial_Cells	Chronic kidney disease	Urothelial	Kuppe et al., Nature, 2021
Kuppe_h_CKD_CD10negative_AnnotationLevel2_Vasa_Recta	Chronic kidney disease	Endothelial	Kuppe et al., Nature, 2021
Kuppe_h_CKD_CD10negative_AnnotationLevel2_Venular_Endothelium	Chronic kidney disease	Endothelial	Kuppe et al., Nature, 2021
Kuppe_h_CKD_CD10negative_AnnotationLevel3_Arteriolar_Endothelium	Chronic kidney disease	Endothelial	Kuppe et al., Nature, 2021
Kuppe_h_CKD_CD10negative_AnnotationLevel3_B_Cells	Chronic kidney disease	Lymphoid	Kuppe et al., Nature, 2021
Kuppe_h_CKD_CD10negative_AnnotationLevel3_Collecting_Duct_Principal_Cells	Chronic kidney disease	Collecting duct	Kuppe et al., Nature, 2021
Kuppe_h_CKD_CD10negative_AnnotationLevel3_Connecting_Tubule	Chronic kidney disease	Distal convolute tubule	Kuppe et al., Nature, 2021
Kuppe_h_CKD_CD10negative_AnnotationLevel3_Dendritic_Cells	Chronic kidney disease	Myeloid	Kuppe et al., Nature, 2021
Kuppe_h_CKD_CD10negative_AnnotationLevel3_Descending_Thin_Limb	Chronic kidney disease	Loop of Henle	Kuppe et al., Nature, 2021
Kuppe_h_CKD_CD10negative_AnnotationLevel3_Distal_Convoluted_Tubule	Chronic kidney disease	Distal convolute tubule	Kuppe et al., Nature, 2021
Kuppe_h_CKD_CD10negative_AnnotationLevel3_Fibroblast_2	Chronic kidney disease	Stroma	Kuppe et al., Nature, 2021
Kuppe_h_CKD_CD10negative_AnnotationLevel3_Fibroblast_4	Chronic kidney disease	Stroma	Kuppe et al., Nature, 2021
Kuppe_h_CKD_CD10negative_AnnotationLevel3_Fibroblast_6	Chronic kidney disease	Stroma	Kuppe et al., Nature, 2021
Kuppe_h_CKD_CD10negative_AnnotationLevel3_Glomerular_Capillaries	Chronic kidney disease	Endothelial	Kuppe et al., Nature, 2021
Kuppe_h_CKD_CD10negative_AnnotationLevel3_Injured_Endothelial_Cells	Chronic kidney disease	Endothelial	Kuppe et al., Nature, 2021
Kuppe_h_CKD_CD10negative_AnnotationLevel3_Injured_Proximal_tubule	Chronic kidney disease	Proximal tubule	Kuppe et al., Nature, 2021
Kuppe_h_CKD_CD10negative_AnnotationLevel3_Intercalated_Cells_3	Chronic kidney disease	Collecting duct	Kuppe et al., Nature, 2021
Kuppe_h_CKD_CD10negative_AnnotationLevel3_Intercalated_Cells_4	Chronic kidney disease	Collecting duct	Kuppe et al., Nature, 2021
Kuppe_h_CKD_CD10negative_AnnotationLevel3_Intercalated_Cells_5	Chronic kidney disease	Collecting duct	Kuppe et al., Nature, 2021
Kuppe_h_CKD_CD10negative_AnnotationLevel3_Intercalated_Cells_6	Chronic kidney disease	Collecting duct	Kuppe et al., Nature, 2021
Kuppe_h_CKD_CD10negative_AnnotationLevel3_Intercalated_Cells_7	Chronic kidney disease	Collecting duct	Kuppe et al., Nature, 2021
Kuppe_h_CKD_CD10negative_AnnotationLevel3_Intercalated_Cells_8	Chronic kidney disease	Collecting duct	Kuppe et al., Nature, 2021
Kuppe_h_CKD_CD10negative_AnnotationLevel3_Intercalated_Cells_A	Chronic kidney disease	Collecting duct	Kuppe et al., Nature, 2021
Kuppe_h_CKD_CD10negative_AnnotationLevel3_Intercalated_Cells_B	Chronic kidney disease	Collecting duct	Kuppe et al., Nature, 2021
Kuppe_h_CKD_CD10negative_AnnotationLevel3_Lymph_Endothelium	Chronic kidney disease	Endothelial	Kuppe et al., Nature, 2021
Kuppe_h_CKD_CD10negative_AnnotationLevel3_Macrophages_1	Chronic kidney disease	Myeloid	Kuppe et al., Nature, 2021
Kuppe_h_CKD_CD10negative_AnnotationLevel3_Macrophages_2	Chronic kidney disease	Myeloid	Kuppe et al., Nature, 2021
Kuppe_h_CKD_CD10negative_AnnotationLevel3_Macrophages_3	Chronic kidney disease	Myeloid	Kuppe et al., Nature, 2021
Kuppe_h_CKD_CD10negative_AnnotationLevel3_Macula_Densa_Cells	Chronic kidney disease	Loop of Henle	Kuppe et al., Nature, 2021
Kuppe_h_CKD_CD10negative_AnnotationLevel3_Mast_Cells	Chronic kidney disease	Myeloid	Kuppe et al., Nature, 2021
Kuppe_h_CKD_CD10negative_AnnotationLevel3_Monocytes	Chronic kidney disease	Myeloid	Kuppe et al., Nature, 2021
Kuppe_h_CKD_CD10negative_AnnotationLevel3_Myofibroblast_1a	Chronic kidney disease	Stroma	Kuppe et al., Nature, 2021
Kuppe_h_CKD_CD10negative_AnnotationLevel3_Myofibroblast_1b	Chronic kidney disease	Stroma	Kuppe et al., Nature, 2021
Kuppe_h_CKD_CD10negative_AnnotationLevel3_Natural_Killer_Cells	Chronic kidney disease	Lymphoid	Kuppe et al., Nature, 2021
Kuppe_h_CKD_CD10negative_AnnotationLevel3_Pericytes_1	Chronic kidney disease	Stroma	Kuppe et al., Nature, 2021
Kuppe_h_CKD_CD10negative_AnnotationLevel3_Pericytes_2	Chronic kidney disease	Stroma	Kuppe et al., Nature, 2021
Kuppe_h_CKD_CD10negative_AnnotationLevel3_Plasma_Cells	Chronic kidney disease	Lymphoid	Kuppe et al., Nature, 2021
Kuppe_h_CKD_CD10negative_AnnotationLevel3_Podocytes	Chronic kidney disease	Podocytes	Kuppe et al., Nature, 2021
Kuppe_h_CKD_CD10negative_AnnotationLevel3_Proximal_Tubule	Chronic kidney disease	Proximal tubule	Kuppe et al., Nature, 2021
Kuppe_h_CKD_CD10negative_AnnotationLevel3_Schwann_Cells	Chronic kidney disease	Other	Kuppe et al., Nature, 2021
Kuppe_h_CKD_CD10negative_AnnotationLevel3_T_Cells	Chronic kidney disease	Lymphoid	Kuppe et al., Nature, 2021
Kuppe_h_CKD_CD10negative_AnnotationLevel3_Thick_Ascending_Limb_2	Chronic kidney disease	Loop of Henle	Kuppe et al., Nature, 2021
Kuppe_h_CKD_CD10negative_AnnotationLevel3_Thick_Ascending_Limb_3	Chronic kidney disease	Loop of Henle	Kuppe et al., Nature, 2021
Kuppe_h_CKD_CD10negative_AnnotationLevel3_Thick_Ascending_Limb_4	Chronic kidney disease	Loop of Henle	Kuppe et al., Nature, 2021
Kuppe_h_CKD_CD10negative_AnnotationLevel3_Uroethlial_Cells	Chronic kidney disease	Urothelial	Kuppe et al., Nature, 2021
Kuppe_h_CKD_CD10negative_AnnotationLevel3_Vasa_Recta_1	Chronic kidney disease	Endothelial	Kuppe et al., Nature, 2021
Kuppe_h_CKD_CD10negative_AnnotationLevel3_Vasa_Recta_2	Chronic kidney disease	Endothelial	Kuppe et al., Nature, 2021
Kuppe_h_CKD_CD10negative_AnnotationLevel3_Vasa_Recta_3	Chronic kidney disease	Endothelial	Kuppe et al., Nature, 2021
Kuppe_h_CKD_CD10negative_AnnotationLevel3_Vasa_Recta_4	Chronic kidney disease	Endothelial	Kuppe et al., Nature, 2021
Kuppe_h_CKD_CD10negative_AnnotationLevel3_Vasa_Recta_5	Chronic kidney disease	Endothelial	Kuppe et al., Nature, 2021
Kuppe_h_CKD_CD10negative_AnnotationLevel3_Vasa_Recta_6	Chronic kidney disease	Endothelial	Kuppe et al., Nature, 2021
Kuppe_h_CKD_CD10negative_AnnotationLevel3_Vascular_Smooth_Muscle_Cells	Chronic kidney disease	Endothelial	Kuppe et al., Nature, 2021
Kuppe_h_CKD_CD10negative_AnnotationLevel3_Venular_Endothelium	Chronic kidney disease	Endothelial	Kuppe et al., Nature, 2021
Kuppe_h_CKD_CD10plus_AnnotationLevel3_S1	Chronic kidney disease	Proximal tubule	Kuppe et al., Nature, 2021
Kuppe_h_CKD_CD10plus_AnnotationLevel3_S1/2_1	Chronic kidney disease	Proximal tubule	Kuppe et al., Nature, 2021
Kuppe_h_CKD_CD10plus_AnnotationLevel3_S1/2_2	Chronic kidney disease	Proximal tubule	Kuppe et al., Nature, 2021
Kuppe_h_CKD_CD10plus_AnnotationLevel3_S1/2_3	Chronic kidney disease	Proximal tubule	Kuppe et al., Nature, 2021
Kuppe_h_CKD_CD10plus_AnnotationLevel3_S3_1	Chronic kidney disease	Proximal tubule	Kuppe et al., Nature, 2021
Kuppe_h_CKD_CD10plus_AnnotationLevel3_S3_2	Chronic kidney disease	Proximal tubule	Kuppe et al., Nature, 2021
Kuppe_h_CKD_CD10plus_AnnotationLevel3_S3_3	Chronic kidney disease	Proximal tubule	Kuppe et al., Nature, 2021
Kuppe_h_CKD_PDGRFb_AnnotationLevel1_Endothelial	Chronic kidney disease	Endothelial	Kuppe et al., Nature, 2021
Kuppe_h_CKD_PDGRFb_AnnotationLevel1_Epithelial	Chronic kidney disease	Other	Kuppe et al., Nature, 2021
Kuppe_h_CKD_PDGRFb_AnnotationLevel1_Immune	Chronic kidney disease	Other	Kuppe et al., Nature, 2021
Kuppe_h_CKD_PDGRFb_AnnotationLevel1_Mesenchymal	Chronic kidney disease	Stroma	Kuppe et al., Nature, 2021
Kuppe_h_CKD_PDGRFb_AnnotationLevel2_Arterioles	Chronic kidney disease	Endothelial	Kuppe et al., Nature, 2021
Kuppe_h_CKD_PDGRFb_AnnotationLevel2_Dendritic_Cells	Chronic kidney disease	Myeloid	Kuppe et al., Nature, 2021
Kuppe_h_CKD_PDGRFb_AnnotationLevel2_Fibroblasts	Chronic kidney disease	Stroma	Kuppe et al., Nature, 2021
Kuppe_h_CKD_PDGRFb_AnnotationLevel2_Glomerular_Capillaries	Chronic kidney disease	Endothelial	Kuppe et al., Nature, 2021
Kuppe_h_CKD_PDGRFb_AnnotationLevel2_Injured_Proximal_Tubule	Chronic kidney disease	Proximal tubule	Kuppe et al., Nature, 2021
Kuppe_h_CKD_PDGRFb_AnnotationLevel2_Intercalated_Cells	Chronic kidney disease	Collecting duct	Kuppe et al., Nature, 2021
Kuppe_h_CKD_PDGRFb_AnnotationLevel2_Mesangial_Cells	Chronic kidney disease	Stroma	Kuppe et al., Nature, 2021
Kuppe_h_CKD_PDGRFb_AnnotationLevel2_Monocytes	Chronic kidney disease	Myeloid	Kuppe et al., Nature, 2021
Kuppe_h_CKD_PDGRFb_AnnotationLevel2_Myofibroblasts	Chronic kidney disease	Stroma	Kuppe et al., Nature, 2021
Kuppe_h_CKD_PDGRFb_AnnotationLevel2_Pericytes	Chronic kidney disease	Stroma	Kuppe et al., Nature, 2021
Kuppe_h_CKD_PDGRFb_AnnotationLevel2_Prinicipal_Cells	Chronic kidney disease	Collecting duct	Kuppe et al., Nature, 2021
Kuppe_h_CKD_PDGRFb_AnnotationLevel2_Proximal_Tubule	Chronic kidney disease	Proximal tubule	Kuppe et al., Nature, 2021
Kuppe_h_CKD_PDGRFb_AnnotationLevel2_Thick_Ascending_Limb	Chronic kidney disease	Loop of Henle	Kuppe et al., Nature, 2021
Kuppe_h_CKD_PDGRFb_AnnotationLevel2_Vasa_Recta	Chronic kidney disease	Endothelial	Kuppe et al., Nature, 2021
Kuppe_h_CKD_PDGRFb_AnnotationLevel2_Vascular_Smooth_Muscle_Cells	Chronic kidney disease	Endothelial	Kuppe et al., Nature, 2021
Kuppe_h_CKD_PDGRFb_AnnotationLevel2_Venular_Endothelium	Chronic kidney disease	Endothelial	Kuppe et al., Nature, 2021
Kuppe_h_CKD_PDGRFb_AnnotationLevel3_Arterioles_1	Chronic kidney disease	Endothelial	Kuppe et al., Nature, 2021
Kuppe_h_CKD_PDGRFb_AnnotationLevel3_Arterioles_2	Chronic kidney disease	Endothelial	Kuppe et al., Nature, 2021
Kuppe_h_CKD_PDGRFb_AnnotationLevel3_Collecting_Duct_Principal_Cells	Chronic kidney disease	Collecting duct	Kuppe et al., Nature, 2021
Kuppe_h_CKD_PDGRFb_AnnotationLevel3_Dendritic_Cells	Chronic kidney disease	Myeloid	Kuppe et al., Nature, 2021
Kuppe_h_CKD_PDGRFb_AnnotationLevel3_Fibroblast_2	Chronic kidney disease	Stroma	Kuppe et al., Nature, 2021
Kuppe_h_CKD_PDGRFb_AnnotationLevel3_Fibroblast_6	Chronic kidney disease	Stroma	Kuppe et al., Nature, 2021
Kuppe_h_CKD_PDGRFb_AnnotationLevel3_Fibroblasts_4a	Chronic kidney disease	Stroma	Kuppe et al., Nature, 2021
Kuppe_h_CKD_PDGRFb_AnnotationLevel3_Fibroblasts_4b	Chronic kidney disease	Stroma	Kuppe et al., Nature, 2021
Kuppe_h_CKD_PDGRFb_AnnotationLevel3_Glomerular_Capillaries_1	Chronic kidney disease	Endothelial	Kuppe et al., Nature, 2021
Kuppe_h_CKD_PDGRFb_AnnotationLevel3_Glomerular_Capillaries_2	Chronic kidney disease	Endothelial	Kuppe et al., Nature, 2021
Kuppe_h_CKD_PDGRFb_AnnotationLevel3_Injured_Monocytes	Chronic kidney disease	Myeloid	Kuppe et al., Nature, 2021
Kuppe_h_CKD_PDGRFb_AnnotationLevel3_Injured_Proximal_Tubule	Chronic kidney disease	Proximal tubule	Kuppe et al., Nature, 2021
Kuppe_h_CKD_PDGRFb_AnnotationLevel3_Intercalated_Cells	Chronic kidney disease	Collecting duct	Kuppe et al., Nature, 2021
Kuppe_h_CKD_PDGRFb_AnnotationLevel3_Mesangial_Cells_1	Chronic kidney disease	Stroma	Kuppe et al., Nature, 2021
Kuppe_h_CKD_PDGRFb_AnnotationLevel3_Monocytes	Chronic kidney disease	Myeloid	Kuppe et al., Nature, 2021
Kuppe_h_CKD_PDGRFb_AnnotationLevel3_Myofibroblasts_1	Chronic kidney disease	Stroma	Kuppe et al., Nature, 2021
Kuppe_h_CKD_PDGRFb_AnnotationLevel3_Myofibroblasts_2a	Chronic kidney disease	Stroma	Kuppe et al., Nature, 2021
Kuppe_h_CKD_PDGRFb_AnnotationLevel3_Myofibroblasts_2b	Chronic kidney disease	Stroma	Kuppe et al., Nature, 2021
Kuppe_h_CKD_PDGRFb_AnnotationLevel3_Myofibroblasts_3a	Chronic kidney disease	Stroma	Kuppe et al., Nature, 2021
Kuppe_h_CKD_PDGRFb_AnnotationLevel3_Myofibroblasts_3b	Chronic kidney disease	Stroma	Kuppe et al., Nature, 2021
Kuppe_h_CKD_PDGRFb_AnnotationLevel3_Pericytes	Chronic kidney disease	Stroma	Kuppe et al., Nature, 2021
Kuppe_h_CKD_PDGRFb_AnnotationLevel3_Proximal_Tubule	Chronic kidney disease	Proximal tubule	Kuppe et al., Nature, 2021
Kuppe_h_CKD_PDGRFb_AnnotationLevel3_Thick_Ascending_Limb	Chronic kidney disease	Loop of Henle	Kuppe et al., Nature, 2021
Kuppe_h_CKD_PDGRFb_AnnotationLevel3_Vasa_Recta	Chronic kidney disease	Endothelial	Kuppe et al., Nature, 2021
Kuppe_h_CKD_PDGRFb_AnnotationLevel3_Vascular_Smooth_Muscle_Cells_2	Chronic kidney disease	Endothelial	Kuppe et al., Nature, 2021
Kuppe_h_CKD_PDGRFb_AnnotationLevel3_Venular_Endothelium	Chronic kidney disease	Endothelial	Kuppe et al., Nature, 2021
Lake_h_adult_ATL-1_Thin_ascending_limb	Non-pathological	Loop of Henle	Lake et al., Nature Communications, 2019
Lake_h_adult_ATL-2_Thin_ascending_limb	Non-pathological	Loop of Henle	Lake et al., Nature Communications, 2019
Lake_h_adult_ATL-3_Thin_ascending_limb	Non-pathological	Loop of Henle	Lake et al., Nature Communications, 2019
Lake_h_adult_CNT_Connecting_Tubule	Non-pathological	Distal convolute tubule	Lake et al., Nature Communications, 2019
Lake_h_adult_DCT_Distal_Convoluted_Tubule	Non-pathological	Distal convolute tubule	Lake et al., Nature Communications, 2019
Lake_h_adult_DTL_Decending_thin_Limb	Non-pathological	Loop of Henle	Lake et al., Nature Communications, 2019
Lake_h_adult_EC-1_Endothelial_Cells-glomerular_capillaries	Non-pathological	Endothelial	Lake et al., Nature Communications, 2019
Lake_h_adult_EC-2_Endothelial_Cells-AVR	Non-pathological	Endothelial	Lake et al., Nature Communications, 2019
Lake_h_adult_EC-3_Endothelial_Cells-AEA&DVR	Non-pathological	Endothelial	Lake et al., Nature Communications, 2019
Lake_h_adult_EC-4_Endothelial_Cells_(unassigned)	Non-pathological	Endothelial	Lake et al., Nature Communications, 2019
Lake_h_adult_EPC_Epithelial_Cells_(unassigned)	Non-pathological	Other	Lake et al., Nature Communications, 2019
Lake_h_adult_IC-A1_Collecting_Duct-Intercalated_Cells_Type_A_(cortex)	Non-pathological	Collecting duct	Lake et al., Nature Communications, 2019
Lake_h_adult_IC-A2_Collecting_Duct-Intercalated_Cells_Type_A_(medulla)	Non-pathological	Collecting duct	Lake et al., Nature Communications, 2019
Lake_h_adult_IC-B_Collecting_Duct-Intercalated_Cells_Type_B	Non-pathological	Collecting duct	Lake et al., Nature Communications, 2019
Lake_h_adult_IMM_Immune_Cells-Macrophages	Non-pathological	Myeloid	Lake et al., Nature Communications, 2019
Lake_h_adult_INT_Interstitium	Non-pathological	Stroma	Lake et al., Nature Communications, 2019
Lake_h_adult_MC_Mesangial_Cells	Non-pathological	Stroma	Lake et al., Nature Communications, 2019
Lake_h_adult_PC-1_Collecting_system-Principal_Cells_(cortex)	Non-pathological	Collecting duct	Lake et al., Nature Communications, 2019
Lake_h_adult_PC-2_Collecting_system-PCs-Stressed_Dissoc_Subset	Non-pathological	Collecting duct	Lake et al., Nature Communications, 2019
Lake_h_adult_PC-3_Collecting_Duct-Principal_Cells_(medulla)	Non-pathological	Collecting duct	Lake et al., Nature Communications, 2019
Lake_h_adult_POD_Podocytes	Non-pathological	Podocytes	Lake et al., Nature Communications, 2019
Lake_h_adult_PT-1_Proximal_Tubule_Epithelial_Cells_(S1/S2)	Non-pathological	Proximal tubule	Lake et al., Nature Communications, 2019
Lake_h_adult_PT-2_Proximal_Tubule_Epithelial_Cells_(S2)	Non-pathological	Proximal tubule	Lake et al., Nature Communications, 2019
Lake_h_adult_PT-3_Proximal_Tubule_Epithelial_Cells-Stress/Inflam	Non-pathological	Proximal tubule	Lake et al., Nature Communications, 2019
Lake_h_adult_PT-4_Proximal_Tubule_Epithelial_Cells-Fibrinogen+_(S3)	Non-pathological	Proximal tubule	Lake et al., Nature Communications, 2019
Lake_h_adult_PT-5_Proximal_Tubule_Epithelial_Cells_(S3)	Non-pathological	Proximal tubule	Lake et al., Nature Communications, 2019
Lake_h_adult_TAL-1_Thick_Ascending_Limb	Non-pathological	Loop of Henle	Lake et al., Nature Communications, 2019
Lake_h_adult_TAL-2_Thick_Ascending_Limb	Non-pathological	Loop of Henle	Lake et al., Nature Communications, 2019
Lake_h_adult_Unk_Unknown-Novel_PT_CFH+_Subpopulation_(S2)	Non-pathological	Other	Lake et al., Nature Communications, 2019
Lake_h_adult_subclustering_CD_IC_IC-A1_Collecting_Duct-Intercalated_Cells_Type_A_(cortex)	Non-pathological	Collecting duct	Lake et al., Nature Communications, 2019
Lake_h_adult_subclustering_CD_IC_IC-A2_Collecting_Duct-Intercalated_Cells_Type_A_(medulla)	Non-pathological	Collecting duct	Lake et al., Nature Communications, 2019
Lake_h_adult_subclustering_CD_IC_IC-B_Collecting_Duct-Intercalated_Cells_Type_B	Non-pathological	Collecting duct	Lake et al., Nature Communications, 2019
Lake_h_adult_subclustering_CD_PC_PC-1_Collecting_system-Principal_Cells_(cortex)	Non-pathological	Collecting duct	Lake et al., Nature Communications, 2019
Lake_h_adult_subclustering_CD_PC_PC-3_Collecting_Duct-Principal_Cells_(medulla)	Non-pathological	Collecting duct	Lake et al., Nature Communications, 2019
Lake_h_adult_subclustering_EC_EC-1_Endothelial_Cells-glomerular_capillaries	Non-pathological	Endothelial	Lake et al., Nature Communications, 2019
Lake_h_adult_subclustering_EC_EC-2_Endothelial_Cells-AVR	Non-pathological	Endothelial	Lake et al., Nature Communications, 2019
Lake_h_adult_subclustering_EC_EC-3_Endothelial_Cells-AEA&DVR	Non-pathological	Endothelial	Lake et al., Nature Communications, 2019
Lake_h_adult_subclustering_EC_EC-4_Endothelial_Cells_(unassigned)	Non-pathological	Endothelial	Lake et al., Nature Communications, 2019
Lake_h_adult_subclustering_INT_INT_Interstitium	Non-pathological	Stroma	Lake et al., Nature Communications, 2019
Lake_h_adult_subclustering_INT_MC_Mesangial_Cells	Non-pathological	Stroma	Lake et al., Nature Communications, 2019
Lake_h_adult_subclustering_INT_vSMC/P_Vascular_Smooth_Muscle_Cells_and_pericytes	Non-pathological	Endothelial	Lake et al., Nature Communications, 2019
Lake_h_adult_vSMC/P_Vascular_Smooth_Muscle_Cells_and_pericytes	Non-pathological	Stroma	Lake et al., Nature Communications, 2019
Legouis_h_ATL	Acute kidney injury	Loop of Henle	Generated in this study
Legouis_h_CNT	Acute kidney injury	Distal convolute tubule	Generated in this study
Legouis_h_DCT	Acute kidney injury	Distal convolute tubule	Generated in this study
Legouis_h_EC	Acute kidney injury	Endothelial	Generated in this study
Legouis_h_ICA	Acute kidney injury	Collecting duct	Generated in this study
Legouis_h_ICB	Acute kidney injury	Collecting duct	Generated in this study
Legouis_h_Immune	Acute kidney injury	Other	Generated in this study
Legouis_h_MD	Acute kidney injury	Loop of Henle	Generated in this study
Legouis_h_PC-CD	Acute kidney injury	Collecting duct	Generated in this study
Legouis_h_POD	Acute kidney injury	Podocytes	Generated in this study
Legouis_h_PT1	Acute kidney injury	Proximal tubule	Generated in this study
Legouis_h_PT2	Acute kidney injury	Proximal tubule	Generated in this study
Legouis_h_PT3	Acute kidney injury	Proximal tubule	Generated in this study
Legouis_h_Stroma	Acute kidney injury	Stroma	Generated in this study
Legouis_h_TAL	Acute kidney injury	Loop of Henle	Generated in this study
Legouis_h_maturePT	Acute kidney injury	Proximal tubule	Generated in this study
Legouis_h_trajectory1	Acute kidney injury	Proximal tubule	Generated in this study
Legouis_h_trajectory2	Acute kidney injury	Proximal tubule	Generated in this study
Legouis_h_undifferentiated	Acute kidney injury	Proximal tubule	Generated in this study
Liao_h_adult_B_cells	Non-pathological	Lymphoid	Liao et al., Scientific Data, 2020
Liao_h_adult_Collecting_duct_intercalated_cells	Non-pathological	Collecting duct	Liao et al., Scientific Data, 2020
Liao_h_adult_Collecting_duct_principal_cells	Non-pathological	Collecting duct	Liao et al., Scientific Data, 2020
Liao_h_adult_Distal_tubule_cells	Non-pathological	Distal convolute tubule	Liao et al., Scientific Data, 2020
Liao_h_adult_Glomerular_parietal_epithelial_cells	Non-pathological	Endothelial	Liao et al., Scientific Data, 2020
Liao_h_adult_Monocytes	Non-pathological	Myeloid	Liao et al., Scientific Data, 2020
Liao_h_adult_NK-T_cells	Non-pathological	Lymphoid	Liao et al., Scientific Data, 2020
Liao_h_adult_Proximal_convoluted_tubule_cells	Non-pathological	Proximal tubule	Liao et al., Scientific Data, 2020
Liao_h_adult_Proximal_straight_tubule_cells	Non-pathological	Proximal tubule	Liao et al., Scientific Data, 2020
Liao_h_adult_Proximal_tubule_cells	Non-pathological	Proximal tubule	Liao et al., Scientific Data, 2020
Liu_h_CKTR_B_cells_1	Transplant	Lymphoid	Liu et al., Theranostics, 2020
Liu_h_CKTR_B_cells_2	Transplant	Lymphoid	Liu et al., Theranostics, 2020
Liu_h_CKTR_Collecting_Duct	Transplant	Collecting duct	Liu et al., Theranostics, 2020
Liu_h_CKTR_Distal_tubules	Transplant	Distal convolute tubule	Liu et al., Theranostics, 2020
Liu_h_CKTR_Endothelial_cells	Transplant	Endothelial	Liu et al., Theranostics, 2020
Liu_h_CKTR_Fibroblasts	Transplant	Stroma	Liu et al., Theranostics, 2020
Liu_h_CKTR_Glomerular_parietal_epithelial_cells_1	Transplant	Endothelial	Liu et al., Theranostics, 2020
Liu_h_CKTR_Glomerular_parietal_epithelial_cells_2	Transplant	Endothelial	Liu et al., Theranostics, 2020
Liu_h_CKTR_Mast_cells	Transplant	Myeloid	Liu et al., Theranostics, 2020
Liu_h_CKTR_Monocytes	Transplant	Myeloid	Liu et al., Theranostics, 2020
Liu_h_CKTR_NKT_cells	Transplant	Lymphoid	Liu et al., Theranostics, 2020
Liu_h_CKTR_Nephron_epithelial_cells	Transplant	Other	Liu et al., Theranostics, 2020
Liu_h_CKTR_Proximal_convoluted_tubule_cells	Transplant	Proximal tubule	Liu et al., Theranostics, 2020
Liu_h_CKTR_Proximal_straight_tubule_cells	Transplant	Proximal tubule	Liu et al., Theranostics, 2020
Liu_h_CKTR_Proximal_tubule_cells	Transplant	Proximal tubule	Liu et al., Theranostics, 2020
Menon_h_ATL	Non-pathological	Loop of Henle	Menon et al., JCI Insight, 2020
Menon_h_BCell	Non-pathological	Lymphoid	Menon et al., JCI Insight, 2020
Menon_h_CNT	Non-pathological	Distal convolute tubule	Menon et al., JCI Insight, 2020
Menon_h_DCT	Non-pathological	Distal convolute tubule	Menon et al., JCI Insight, 2020
Menon_h_DTL	Non-pathological	Loop of Henle	Menon et al., JCI Insight, 2020
Menon_h_EC-AEA	Non-pathological	Endothelial	Menon et al., JCI Insight, 2020
Menon_h_EC-PT	Non-pathological	Endothelial	Menon et al., JCI Insight, 2020
Menon_h_FIB	Non-pathological	Stroma	Menon et al., JCI Insight, 2020
Menon_h_GC-EC	Non-pathological	Endothelial	Menon et al., JCI Insight, 2020
Menon_h_IC-A	Non-pathological	Collecting duct	Menon et al., JCI Insight, 2020
Menon_h_IC-B	Non-pathological	Collecting duct	Menon et al., JCI Insight, 2020
Menon_h_MYL-1	Non-pathological	Myeloid	Menon et al., JCI Insight, 2020
Menon_h_MYL-2	Non-pathological	Myeloid	Menon et al., JCI Insight, 2020
Menon_h_NKC	Non-pathological	Lymphoid	Menon et al., JCI Insight, 2020
Menon_h_PC	Non-pathological	Collecting duct	Menon et al., JCI Insight, 2020
Menon_h_PC-CNT	Non-pathological	Collecting duct	Menon et al., JCI Insight, 2020
Menon_h_PEC	Non-pathological	Parietal	Menon et al., JCI Insight, 2020
Menon_h_POD	Non-pathological	Podocytes	Menon et al., JCI Insight, 2020
Menon_h_PT-1	Non-pathological	Proximal tubule	Menon et al., JCI Insight, 2020
Menon_h_PT-2	Non-pathological	Proximal tubule	Menon et al., JCI Insight, 2020
Menon_h_PT-5	Non-pathological	Proximal tubule	Menon et al., JCI Insight, 2020
Menon_h_T-CYT	Non-pathological	Lymphoid	Menon et al., JCI Insight, 2020
Menon_h_T-CYT-MEM	Non-pathological	Lymphoid	Menon et al., JCI Insight, 2020
Menon_h_T-Cell_activated	Non-pathological	Lymphoid	Menon et al., JCI Insight, 2020
Menon_h_TAL	Non-pathological	Loop of Henle	Menon et al., JCI Insight, 2020
Menon_h_adult_COV_ACE2_signature	Urine	Not associated	Menon et al., Kidney International, 2020
Menon_h_adult_COV_sc-markers_B_Cells	Urine	Lymphoid	Menon et al., Kidney International, 2020
Menon_h_adult_COV_sc-markers_Immune_T_Cells	Urine	Lymphoid	Menon et al., Kidney International, 2020
Menon_h_adult_COV_sc-markers_Myeloid	Urine	Myeloid	Menon et al., Kidney International, 2020
Menon_h_adult_COV_sc-markers_Red	Urine	Other	Menon et al., Kidney International, 2020
Menon_h_adult_COV_sc-markers_Renal_PT	Urine	Proximal tubule	Menon et al., Kidney International, 2020
Menon_h_adult_COV_sc-markers_Urothelial	Urine	Urothelial	Menon et al., Kidney International, 2020
Menon_h_adult_COV_sc-markers_non_specific	Urine	Not associated	Menon et al., Kidney International, 2020
Menon_h_adult_DKD_ACE2_induced_genes	Diabetic nephropathy	Not associated	Menon et al., Kidney International, 2020
Menon_h_adult_DKD_ACE2_signature	Diabetic nephropathy	Not associated	Menon et al., Kidney International, 2020
Menon_h_adult_LD_ACE2_signature	Non-pathological	Not associated	Menon et al., Kidney International, 2020
Menon_h_tPC-IC	Non-pathological	Collecting duct	Menon et al., JCI Insight, 2020
Menon_h_vSMC/MC	Non-pathological	Endothelial	Menon et al., JCI Insight, 2020
Muto_h_Adult_deg_PTVCAM1vsPT	Non-pathological	Proximal tubule	Muto et al., Nature Communications, 2020
Muto_h_Adult_scRNA_CNT	Non-pathological	Distal convolute tubule	Muto et al., Nature Communications, 2020
Muto_h_Adult_scRNA_DCT1	Non-pathological	Distal convolute tubule	Muto et al., Nature Communications, 2020
Muto_h_Adult_scRNA_DCT2	Non-pathological	Distal convolute tubule	Muto et al., Nature Communications, 2020
Muto_h_Adult_scRNA_ENDO	Non-pathological	Endothelial	Muto et al., Nature Communications, 2020
Muto_h_Adult_scRNA_FIB	Non-pathological	Stroma	Muto et al., Nature Communications, 2020
Muto_h_Adult_scRNA_ICA	Non-pathological	Collecting duct	Muto et al., Nature Communications, 2020
Muto_h_Adult_scRNA_ICB	Non-pathological	Collecting duct	Muto et al., Nature Communications, 2020
Muto_h_Adult_scRNA_LEUK	Non-pathological	Other	Muto et al., Nature Communications, 2020
Muto_h_Adult_scRNA_MES	Non-pathological	Stroma	Muto et al., Nature Communications, 2020
Muto_h_Adult_scRNA_PC	Non-pathological	Collecting duct	Muto et al., Nature Communications, 2020
Muto_h_Adult_scRNA_PEC	Non-pathological	Parietal	Muto et al., Nature Communications, 2020
Muto_h_Adult_scRNA_PODO	Non-pathological	Podocytes	Muto et al., Nature Communications, 2020
Muto_h_Adult_scRNA_PT	Non-pathological	Proximal tubule	Muto et al., Nature Communications, 2020
Muto_h_Adult_scRNA_PT_VCAM1	Non-pathological	Proximal tubule	Muto et al., Nature Communications, 2020
Muto_h_Adult_scRNA_TAL	Non-pathological	Loop of Henle	Muto et al., Nature Communications, 2020
Obradovic_h_ccRCC_CD45NEG_marker_genes_Endothelial	Cancer	Endothelial	Obradovic et al., Cell, 2021
Obradovic_h_ccRCC_CD45NEG_marker_genes_Epithelial_1	Cancer	Other	Obradovic et al., Cell, 2021
Obradovic_h_ccRCC_CD45NEG_marker_genes_Epithelial_2	Cancer	Other	Obradovic et al., Cell, 2021
Obradovic_h_ccRCC_CD45NEG_marker_genes_Epithelial_3	Cancer	Other	Obradovic et al., Cell, 2021
Obradovic_h_ccRCC_CD45NEG_marker_genes_Epithelial_4	Cancer	Other	Obradovic et al., Cell, 2021
Obradovic_h_ccRCC_CD45NEG_marker_genes_Fibroblast	Cancer	Stroma	Obradovic et al., Cell, 2021
Obradovic_h_ccRCC_CD45NEG_marker_genes_M2_Macrophage	Cancer	Myeloid	Obradovic et al., Cell, 2021
Obradovic_h_ccRCC_CD45POS_marker_genes_B_cell	Cancer	Lymphoid	Obradovic et al., Cell, 2021
Obradovic_h_ccRCC_CD45POS_marker_genes_CD4_T-cell	Cancer	Lymphoid	Obradovic et al., Cell, 2021
Obradovic_h_ccRCC_CD45POS_marker_genes_CD8_T-cell_1	Cancer	Lymphoid	Obradovic et al., Cell, 2021
Obradovic_h_ccRCC_CD45POS_marker_genes_CD8_T-cell_2	Cancer	Lymphoid	Obradovic et al., Cell, 2021
Obradovic_h_ccRCC_CD45POS_marker_genes_Macrophage	Cancer	Myeloid	Obradovic et al., Cell, 2021
Obradovic_h_ccRCC_CD45POS_marker_genes_Mast_cell	Cancer	Myeloid	Obradovic et al., Cell, 2021
Obradovic_h_ccRCC_CD45POS_marker_genes_Monocyte_1	Cancer	Myeloid	Obradovic et al., Cell, 2021
Obradovic_h_ccRCC_CD45POS_marker_genes_Monocyte_2	Cancer	Myeloid	Obradovic et al., Cell, 2021
Obradovic_h_ccRCC_CD45POS_marker_genes_Monocyte_3	Cancer	Myeloid	Obradovic et al., Cell, 2021
Obradovic_h_ccRCC_CD45POS_marker_genes_NK_cell_1	Cancer	Lymphoid	Obradovic et al., Cell, 2021
Obradovic_h_ccRCC_CD45POS_marker_genes_NK_cell_2	Cancer	Lymphoid	Obradovic et al., Cell, 2021
Obradovic_h_ccRCC_CD45POS_marker_genes_Treg	Cancer	Lymphoid	Obradovic et al., Cell, 2021
Stewart_h_adult_immune_compartment_B_cell	Non-pathological	Lymphoid	Stewart et al., Science, 2019
Stewart_h_adult_immune_compartment_CD4_T_cell	Non-pathological	Lymphoid	Stewart et al., Science, 2019
Stewart_h_adult_immune_compartment_CD8_T_cell	Non-pathological	Lymphoid	Stewart et al., Science, 2019
Stewart_h_adult_immune_compartment_MNP-a/classical_monocyte_derived	Non-pathological	Myeloid	Stewart et al., Science, 2019
Stewart_h_adult_immune_compartment_MNP-b/non-classical_monocyte_derived	Non-pathological	Myeloid	Stewart et al., Science, 2019
Stewart_h_adult_immune_compartment_MNP-c/dendritic_cell	Non-pathological	Myeloid	Stewart et al., Science, 2019
Stewart_h_adult_immune_compartment_MNP-d/Tissue_macrophage	Non-pathological	Myeloid	Stewart et al., Science, 2019
Stewart_h_adult_immune_compartment_Mast_cell	Non-pathological	Myeloid	Stewart et al., Science, 2019
Stewart_h_adult_immune_compartment_NKT_cell	Non-pathological	Lymphoid	Stewart et al., Science, 2019
Stewart_h_adult_immune_compartment_NK_cell	Non-pathological	Lymphoid	Stewart et al., Science, 2019
Stewart_h_adult_immune_compartment_Neutrophil	Non-pathological	Myeloid	Stewart et al., Science, 2019
Stewart_h_adult_immune_compartment_Plasmacytoid_dendritic_cell	Non-pathological	Myeloid	Stewart et al., Science, 2019
Stewart_h_adult_immune_myeloid_subcompartment_MNP-a/classical_monocyte_derived	Non-pathological	Myeloid	Stewart et al., Science, 2019
Stewart_h_adult_immune_myeloid_subcompartment_MNP-b/non-classical_monocyte_derived	Non-pathological	Myeloid	Stewart et al., Science, 2019
Stewart_h_adult_immune_myeloid_subcompartment_MNP-c/dendritic_cell	Non-pathological	Myeloid	Stewart et al., Science, 2019
Stewart_h_adult_immune_myeloid_subcompartment_MNP-d/Tissue_macrophage	Non-pathological	Myeloid	Stewart et al., Science, 2019
Stewart_h_adult_immune_myeloid_subcompartment_Mast_cell	Non-pathological	Myeloid	Stewart et al., Science, 2019
Stewart_h_adult_immune_myeloid_subcompartment_Neutrophil	Non-pathological	Myeloid	Stewart et al., Science, 2019
Stewart_h_adult_immune_myeloid_subcompartment_Plasmacytoid_dendritic_cell	Non-pathological	Myeloid	Stewart et al., Science, 2019
Stewart_h_adult_nephron_Connecting_tubule	Non-pathological	Distal convolute tubule	Stewart et al., Science, 2019
Stewart_h_adult_nephron_Intercalated_cell	Non-pathological	Collecting duct	Stewart et al., Science, 2019
Stewart_h_adult_nephron_Loop_of_Henle	Non-pathological	Loop of Henle	Stewart et al., Science, 2019
Stewart_h_adult_nephron_Pelvic_epithelium	Non-pathological	Other	Stewart et al., Science, 2019
Stewart_h_adult_nephron_Podocyte	Non-pathological	Podocytes	Stewart et al., Science, 2019
Stewart_h_adult_nephron_Principal_cell	Non-pathological	Collecting duct	Stewart et al., Science, 2019
Stewart_h_adult_nephron_Proximal_tubule	Non-pathological	Proximal tubule	Stewart et al., Science, 2019
Stewart_h_adult_nephron_Transitional_epithelium_of_ureter	Non-pathological	Other	Stewart et al., Science, 2019
Stewart_h_adult_non-proximal_tubule_non-immune_Ascending_vasa_recta_endothelium	Non-pathological	Endothelial	Stewart et al., Science, 2019
Stewart_h_adult_non-proximal_tubule_non-immune_Connecting_tubule	Non-pathological	Distal convolute tubule	Stewart et al., Science, 2019
Stewart_h_adult_non-proximal_tubule_non-immune_Descending_vasa_recta_endothelium	Non-pathological	Endothelial	Stewart et al., Science, 2019
Stewart_h_adult_non-proximal_tubule_non-immune_Distinct_proximal_tubule_1	Non-pathological	Proximal tubule	Stewart et al., Science, 2019
Stewart_h_adult_non-proximal_tubule_non-immune_Distinct_proximal_tubule_2	Non-pathological	Proximal tubule	Stewart et al., Science, 2019
Stewart_h_adult_non-proximal_tubule_non-immune_Epithelial_progenitor_cell	Non-pathological	Other	Stewart et al., Science, 2019
Stewart_h_adult_non-proximal_tubule_non-immune_Fibroblast	Non-pathological	Stroma	Stewart et al., Science, 2019
Stewart_h_adult_non-proximal_tubule_non-immune_Glomerular_endothelium	Non-pathological	Endothelial	Stewart et al., Science, 2019
Stewart_h_adult_non-proximal_tubule_non-immune_Intercalated_cell_(indistinct)	Non-pathological	Collecting duct	Stewart et al., Science, 2019
Stewart_h_adult_non-proximal_tubule_non-immune_Myofibroblast	Non-pathological	Stroma	Stewart et al., Science, 2019
Stewart_h_adult_non-proximal_tubule_non-immune_Pelvic_epithelium	Non-pathological	Other	Stewart et al., Science, 2019
Stewart_h_adult_non-proximal_tubule_non-immune_Peritubular_capillary_endothelium_1	Non-pathological	Endothelial	Stewart et al., Science, 2019
Stewart_h_adult_non-proximal_tubule_non-immune_Peritubular_capillary_endothelium_2	Non-pathological	Endothelial	Stewart et al., Science, 2019
Stewart_h_adult_non-proximal_tubule_non-immune_Podocyte	Non-pathological	Podocytes	Stewart et al., Science, 2019
Stewart_h_adult_non-proximal_tubule_non-immune_Principal_cell	Non-pathological	Collecting duct	Stewart et al., Science, 2019
Stewart_h_adult_non-proximal_tubule_non-immune_Thick_ascending_limb_of_Loop_of_Henle	Non-pathological	Loop of Henle	Stewart et al., Science, 2019
Stewart_h_adult_non-proximal_tubule_non-immune_Transitional_epithelium_of_ureter	Non-pathological	Other	Stewart et al., Science, 2019
Stewart_h_adult_non-proximal_tubule_non-immune_Type_A_Intercalated_cell	Non-pathological	Collecting duct	Stewart et al., Science, 2019
Stewart_h_adult_non-proximal_tubule_non-immune_Type_B_intercalated_cell	Non-pathological	Collecting duct	Stewart et al., Science, 2019
Stewart_h_fetal_immune_compartment_B_cell	Fetal kidney	Fetal	Stewart et al., Science, 2019
Stewart_h_fetal_immune_compartment_CD4_T_cell	Fetal kidney	Fetal	Stewart et al., Science, 2019
Stewart_h_fetal_immune_compartment_CD8_T_cell	Fetal kidney	Fetal	Stewart et al., Science, 2019
Stewart_h_fetal_immune_compartment_Erythroid	Fetal kidney	Fetal	Stewart et al., Science, 2019
Stewart_h_fetal_immune_compartment_Innate_like_lymphocyte	Fetal kidney	Fetal	Stewart et al., Science, 2019
Stewart_h_fetal_immune_compartment_Macrophage_1	Fetal kidney	Fetal	Stewart et al., Science, 2019
Stewart_h_fetal_immune_compartment_Macrophage_2	Fetal kidney	Fetal	Stewart et al., Science, 2019
Stewart_h_fetal_immune_compartment_Mast_cells	Fetal kidney	Fetal	Stewart et al., Science, 2019
Stewart_h_fetal_immune_compartment_Megakaryocyte	Fetal kidney	Fetal	Stewart et al., Science, 2019
Stewart_h_fetal_immune_compartment_Monocyte	Fetal kidney	Fetal	Stewart et al., Science, 2019
Stewart_h_fetal_immune_compartment_NK_cell	Fetal kidney	Fetal	Stewart et al., Science, 2019
Stewart_h_fetal_immune_compartment_Neutrophil	Fetal kidney	Fetal	Stewart et al., Science, 2019
Stewart_h_fetal_immune_compartment_Proliferating_B_cell	Fetal kidney	Fetal	Stewart et al., Science, 2019
Stewart_h_fetal_immune_compartment_Proliferating_NK_cell	Fetal kidney	Fetal	Stewart et al., Science, 2019
Stewart_h_fetal_immune_compartment_Proliferating_cDC2	Fetal kidney	Fetal	Stewart et al., Science, 2019
Stewart_h_fetal_immune_compartment_Proliferating_macrophage	Fetal kidney	Fetal	Stewart et al., Science, 2019
Stewart_h_fetal_immune_compartment_Proliferating_monocyte	Fetal kidney	Fetal	Stewart et al., Science, 2019
Stewart_h_fetal_immune_compartment_cDC1	Fetal kidney	Fetal	Stewart et al., Science, 2019
Stewart_h_fetal_immune_compartment_cDC2	Fetal kidney	Fetal	Stewart et al., Science, 2019
Stewart_h_fetal_immune_compartment_pDC	Fetal kidney	Fetal	Stewart et al., Science, 2019
Stewart_h_fetal_nephron_CNT/PC-proximal_UB	Fetal kidney	Fetal	Stewart et al., Science, 2019
Stewart_h_fetal_nephron_Cap_mesenchyme	Fetal kidney	Fetal	Stewart et al., Science, 2019
Stewart_h_fetal_nephron_Distal_S_shaped_body	Fetal kidney	Fetal	Stewart et al., Science, 2019
Stewart_h_fetal_nephron_Distal_renal_vesicle	Fetal kidney	Fetal	Stewart et al., Science, 2019
Stewart_h_fetal_nephron_Loop_of_Henle	Fetal kidney	Fetal	Stewart et al., Science, 2019
Stewart_h_fetal_nephron_Medial_S_shaped_body	Fetal kidney	Fetal	Stewart et al., Science, 2019
Stewart_h_fetal_nephron_Pelvic_epithelium-distal_UB	Fetal kidney	Fetal	Stewart et al., Science, 2019
Stewart_h_fetal_nephron_Podocyte	Fetal kidney	Fetal	Stewart et al., Science, 2019
Stewart_h_fetal_nephron_Proliferating_cap_mesenchyme	Fetal kidney	Fetal	Stewart et al., Science, 2019
Stewart_h_fetal_nephron_Proliferating_distal_renal_vesicle	Fetal kidney	Fetal	Stewart et al., Science, 2019
Stewart_h_fetal_nephron_Proximal_S_shaped_body	Fetal kidney	Fetal	Stewart et al., Science, 2019
Stewart_h_fetal_nephron_Proximal_UB	Fetal kidney	Fetal	Stewart et al., Science, 2019
Stewart_h_fetal_nephron_Proximal_renal_vesicle	Fetal kidney	Fetal	Stewart et al., Science, 2019
Stewart_h_fetal_nephron_Proximal_tubule	Fetal kidney	Fetal	Stewart et al., Science, 2019
Uchimura_h_organoid_TFupreg_differentiation_toward_IC	Organoid	Other	Uchimura et al., Cell Reports, 2020
Uchimura_h_organoid_TFupreg_differentiation_toward_PC	Organoid	Other	Uchimura et al., Cell Reports, 2020
Uchimura_h_organoid_TFupreg_from_Ureteric_Bud_toward_PC_and_IC	Organoid	Other	Uchimura et al., Cell Reports, 2020
Wilson_h_diabetic_vs_control_CD_ICA	Diabetic nephropathy	Collecting duct	Wilson et al., PNAS, 2019
Wilson_h_diabetic_vs_control_CD_ICB	Diabetic nephropathy	Collecting duct	Wilson et al., PNAS, 2019
Wilson_h_diabetic_vs_control_CD_PC	Diabetic nephropathy	Collecting duct	Wilson et al., PNAS, 2019
Wilson_h_diabetic_vs_control_CFH	Diabetic nephropathy	Other	Wilson et al., PNAS, 2019
Wilson_h_diabetic_vs_control_DCT	Diabetic nephropathy	Distal convolute tubule	Wilson et al., PNAS, 2019
Wilson_h_diabetic_vs_control_DCT_CT	Diabetic nephropathy	Distal convolute tubule	Wilson et al., PNAS, 2019
Wilson_h_diabetic_vs_control_ENDO	Diabetic nephropathy	Endothelial	Wilson et al., PNAS, 2019
Wilson_h_diabetic_vs_control_LEUK	Diabetic nephropathy	Other	Wilson et al., PNAS, 2019
Wilson_h_diabetic_vs_control_LOH	Diabetic nephropathy	Loop of Henle	Wilson et al., PNAS, 2019
Wilson_h_diabetic_vs_control_MES	Diabetic nephropathy	Stroma	Wilson et al., PNAS, 2019
Wilson_h_diabetic_vs_control_PCT	Diabetic nephropathy	Proximal tubule	Wilson et al., PNAS, 2019
Wilson_h_diabetic_vs_control_PODO	Diabetic nephropathy	Podocytes	Wilson et al., PNAS, 2019
Wilson_h_diabetic_with_vs_without_proteinuria_CD_ICA	Diabetic nephropathy	Collecting duct	Wilson et al., PNAS, 2019
Wilson_h_diabetic_with_vs_without_proteinuria_CD_ICB	Diabetic nephropathy	Collecting duct	Wilson et al., PNAS, 2019
Wilson_h_diabetic_with_vs_without_proteinuria_CD_PC	Diabetic nephropathy	Collecting duct	Wilson et al., PNAS, 2019
Wilson_h_diabetic_with_vs_without_proteinuria_CFH	Diabetic nephropathy	Other	Wilson et al., PNAS, 2019
Wilson_h_diabetic_with_vs_without_proteinuria_DCT	Diabetic nephropathy	Distal convolute tubule	Wilson et al., PNAS, 2019
Wilson_h_diabetic_with_vs_without_proteinuria_DCT_CT	Diabetic nephropathy	Distal convolute tubule	Wilson et al., PNAS, 2019
Wilson_h_diabetic_with_vs_without_proteinuria_ENDO	Diabetic nephropathy	Endothelial	Wilson et al., PNAS, 2019
Wilson_h_diabetic_with_vs_without_proteinuria_LEUK	Diabetic nephropathy	Other	Wilson et al., PNAS, 2019
Wilson_h_diabetic_with_vs_without_proteinuria_LOH	Diabetic nephropathy	Loop of Henle	Wilson et al., PNAS, 2019
Wilson_h_diabetic_with_vs_without_proteinuria_MES	Diabetic nephropathy	Stroma	Wilson et al., PNAS, 2019
Wilson_h_diabetic_with_vs_without_proteinuria_PCT	Diabetic nephropathy	Proximal tubule	Wilson et al., PNAS, 2019
Wilson_h_diabetic_with_vs_without_proteinuria_PODO	Diabetic nephropathy	Podocytes	Wilson et al., PNAS, 2019
Wu_h_allograft_Bcells	Transplant	Lymphoid	Wu et al., JASN, 2018
Wu_h_allograft_CD	Transplant	Collecting duct	Wu et al., JASN, 2018
Wu_h_allograft_CyclingCells	Transplant	Other	Wu et al., JASN, 2018
Wu_h_allograft_EC	Transplant	Endothelial	Wu et al., JASN, 2018
Wu_h_allograft_Fibroblast	Transplant	Stroma	Wu et al., JASN, 2018
Wu_h_allograft_LOH(AL)	Transplant	Loop of Henle	Wu et al., JASN, 2018
Wu_h_allograft_LOH(DL)	Transplant	Loop of Henle	Wu et al., JASN, 2018
Wu_h_allograft_Mastcells	Transplant	Myeloid	Wu et al., JASN, 2018
Wu_h_allograft_Mono1	Transplant	Myeloid	Wu et al., JASN, 2018
Wu_h_allograft_Mono2	Transplant	Myeloid	Wu et al., JASN, 2018
Wu_h_allograft_Myofibroblast	Transplant	Stroma	Wu et al., JASN, 2018
Wu_h_allograft_PT	Transplant	Proximal tubule	Wu et al., JASN, 2018
Wu_h_allograft_Pericyte	Transplant	Stroma	Wu et al., JASN, 2018
Wu_h_allograft_Plasma1	Transplant	Lymphoid	Wu et al., JASN, 2018
Wu_h_allograft_Plasma2	Transplant	Lymphoid	Wu et al., JASN, 2018
Wu_h_allograft_Tcells	Transplant	Lymphoid	Wu et al., JASN, 2018
Young_F0_Foetal_kidney_Foetus_other	Fetal kidney	Fetal	Young et al., Science, 2018
Young_F10_Foetal_kidney_Nephrogenesis_Intermediate_population	Fetal kidney	Fetal	Young et al., Science, 2018
Young_F11_Foetal_kidney_Nephrogenesis_Ureteric_bud	Fetal kidney	Fetal	Young et al., Science, 2018
Young_F12_Foetal_kidney_Foetus_other_Cryptic	Fetal kidney	Fetal	Young et al., Science, 2018
Young_F13_Foetal_kidney_Foetus_other_Ganglia	Fetal kidney	Fetal	Young et al., Science, 2018
Young_F1_Foetal_kidney_Nephrogenesis_Intermediate_population	Fetal kidney	Fetal	Young et al., Science, 2018
Young_F2_Foetal_kidney_Foetus_other_Cryptic	Fetal kidney	Fetal	Young et al., Science, 2018
Young_F3_Foetal_kidney_Endothelium_Mixed_phenotype	Fetal kidney	Fetal	Young et al., Science, 2018
Young_F4_Foetal_kidney_Nephrogenesis_Intermediate_population	Fetal kidney	Fetal	Young et al., Science, 2018
Young_F5_Foetal_kidney_Foetus_other_Cryptic	Fetal kidney	Fetal	Young et al., Science, 2018
Young_F6_Foetal_kidney_Foetus_other_Fibroblasts	Fetal kidney	Fetal	Young et al., Science, 2018
Young_F7_Foetal_kidney_Nephrogenesis_Cap_mesenchyme	Fetal kidney	Fetal	Young et al., Science, 2018
Young_F8_Foetal_kidney_Nephrogenesis_Primitive_vesicle	Fetal kidney	Fetal	Young et al., Science, 2018
Young_F9_Foetal_kidney_Foetus_other_Mesangial_cells	Fetal kidney	Fetal	Young et al., Science, 2018
Young_IF0_Foetal_kidney_immune_Junk	Fetal kidney	Fetal	Young et al., Science, 2018
Young_IF1_Foetal_kidney_immune_MNP	Fetal kidney	Fetal	Young et al., Science, 2018
Young_IF2_Foetal_kidney_immune_Junk	Fetal kidney	Fetal	Young et al., Science, 2018
Young_IF3_Foetal_kidney_immune_NKT_cells	Fetal kidney	Fetal	Young et al., Science, 2018
Young_IF4_Foetal_kidney_immune_Junk	Fetal kidney	Fetal	Young et al., Science, 2018
Young_IF5_Foetal_kidney_immune_Monocyte/granulocyte	Fetal kidney	Fetal	Young et al., Science, 2018
Young_IF6_Foetal_kidney_immune_Megakaryocytes	Fetal kidney	Fetal	Young et al., Science, 2018
Young_IN0_Normal_mature_kidney_immune_NK_cell	Cancer	Lymphoid	Young et al., Science, 2018
Young_IN10_Normal_mature_kidney_immune_CD8_T_cell	Cancer	Lymphoid	Young et al., Science, 2018
Young_IN11_Normal_mature_kidney_immune_Neutrophil	Cancer	Myeloid	Young et al., Science, 2018
Young_IN12_Normal_mature_kidney_immune_Private	Cancer	Not associated	Young et al., Science, 2018
Young_IN13_Normal_mature_kidney_immune_B_cell	Cancer	Lymphoid	Young et al., Science, 2018
Young_IN14_Normal_mature_kidney_immune_Proliferating_NK_cell	Cancer	Lymphoid	Young et al., Science, 2018
Young_IN15_Normal_mature_kidney_immune_Mast_cell	Cancer	Myeloid	Young et al., Science, 2018
Young_IN16_Normal_mature_kidney_immune_Plasmacytoid_DC	Cancer	Myeloid	Young et al., Science, 2018
Young_IN17_Normal_mature_kidney_immune_Junk	Cancer	Not associated	Young et al., Science, 2018
Young_IN18_Normal_mature_kidney_immune_Junk	Cancer	Not associated	Young et al., Science, 2018
Young_IN1_Normal_mature_kidney_immune_NKT_cell	Cancer	Lymphoid	Young et al., Science, 2018
Young_IN2_Normal_mature_kidney_immune_Private	Cancer	Not associated	Young et al., Science, 2018
Young_IN3_Normal_mature_kidney_immune_Junk	Cancer	Not associated	Young et al., Science, 2018
Young_IN4_Normal_mature_kidney_immune_Th_cell	Cancer	Lymphoid	Young et al., Science, 2018
Young_IN5_Normal_mature_kidney_immune_Private	Cancer	Not associated	Young et al., Science, 2018
Young_IN6_Normal_mature_kidney_immune_MNP1	Cancer	Myeloid	Young et al., Science, 2018
Young_IN7_Normal_mature_kidney_immune_MNP2	Cancer	Myeloid	Young et al., Science, 2018
Young_IN8_Normal_mature_kidney_immune_MNP3	Cancer	Myeloid	Young et al., Science, 2018
Young_IN9_Normal_mature_kidney_immune_NKT_cell	Cancer	Lymphoid	Young et al., Science, 2018
Young_IT0_Kidney_tumour_immune_Th_cell	Cancer	Lymphoid	Young et al., Science, 2018
Young_IT10_Kidney_tumour_immune_NK_cell_1	Cancer	Lymphoid	Young et al., Science, 2018
Young_IT11_Kidney_tumour_immune_MNP1_like	Cancer	Myeloid	Young et al., Science, 2018
Young_IT12_Kidney_tumour_immune_NK_cell_2	Cancer	Lymphoid	Young et al., Science, 2018
Young_IT13_Kidney_tumour_immune_NK_cell_1	Cancer	Lymphoid	Young et al., Science, 2018
Young_IT14_Kidney_tumour_immune_MNP2_like	Cancer	Myeloid	Young et al., Science, 2018
Young_IT15_Kidney_tumour_immune_Proliferating_T_cell	Cancer	Lymphoid	Young et al., Science, 2018
Young_IT16_Kidney_tumour_immune_Mast_cell	Cancer	Myeloid	Young et al., Science, 2018
Young_IT17_Kidney_tumour_immune_Plasmacytoid_dendritic_cell	Cancer	Lymphoid	Young et al., Science, 2018
Young_IT18_Kidney_tumour_immune_CD8_T_cell	Cancer	Lymphoid	Young et al., Science, 2018
Young_IT19_Kidney_tumour_immune_Th_cell	Cancer	Lymphoid	Young et al., Science, 2018
Young_IT1_Kidney_tumour_immune_Junk	Cancer	Not associated	Young et al., Science, 2018
Young_IT20_Kidney_tumour_immune_Plasma_cell	Cancer	Lymphoid	Young et al., Science, 2018
Young_IT21_Kidney_tumour_immune_Mast_cell	Cancer	Myeloid	Young et al., Science, 2018
Young_IT22_Kidney_tumour_immune_Erythroblast	Cancer	Myeloid	Young et al., Science, 2018
Young_IT23_Kidney_tumour_immune_B_cell	Cancer	Lymphoid	Young et al., Science, 2018
Young_IT24_Kidney_tumour_immune_Neutrophil	Cancer	Myeloid	Young et al., Science, 2018
Young_IT25_Kidney_tumour_immune_Junk	Cancer	Not associated	Young et al., Science, 2018
Young_IT26_Kidney_tumour_immune_Junk	Cancer	Not associated	Young et al., Science, 2018
Young_IT2_Kidney_tumour_immune_CD8_T_cell	Cancer	Lymphoid	Young et al., Science, 2018
Young_IT3_Kidney_tumour_immune_CD8_T_cell	Cancer	Lymphoid	Young et al., Science, 2018
Young_IT4_Kidney_tumour_immune_MNP_PapRCC	Cancer	Myeloid	Young et al., Science, 2018
Young_IT5_Kidney_tumour_immune_Junk	Cancer	Not associated	Young et al., Science, 2018
Young_IT6_Kidney_tumour_immune_T_regulatory	Cancer	Lymphoid	Young et al., Science, 2018
Young_IT7_Kidney_tumour_immune_MNP_RCC2	Cancer	Myeloid	Young et al., Science, 2018
Young_IT8_Kidney_tumour_immune_MNP_RCC1	Cancer	Myeloid	Young et al., Science, 2018
Young_IT9_Kidney_tumour_immune_NKT_cell	Cancer	Lymphoid	Young et al., Science, 2018
Young_N0_Normal_mature_kidney_Nephron_epithelium_Loop_of_Henle	Cancer	Loop of Henle	Young et al., Science, 2018
Young_N10_Normal_mature_ureter_Ureter_epithelium_Urothelium_Intermediate_and_basal_cells	Cancer	Other	Young et al., Science, 2018
Young_N11_Normal_mature_kidney_Nephron_epithelium_Glomerular_epithelium_Podocytes	Cancer	Other	Young et al., Science, 2018
Young_N12_Normal_mature_kidney_Nephron_epithelium_Proximal_tubuluar_cells_Convoluted_and_straight	Cancer	Other	Young et al., Science, 2018
Young_N13_Normal_mature_kidney_Nephron_epithelium_Proximal_tubuluar_cells_VCAM1+_proximal_convoluted_tubular_cells	Cancer	Proximal tubule	Young et al., Science, 2018
Young_N14_Normal_mature_kidney_Nephron_epithelium_Distal_tubules_and_collecting_duct_Distal_tubules_and_principal_cells	Cancer	Other	Young et al., Science, 2018
Young_N15_Normal_mature_ureter_Ureter_epithelium_Urothelium_Mixed	Cancer	Other	Young et al., Science, 2018
Young_N16_Normal_mature_kidney_Nephron_epithelium_Collecting_duct_Type_A_cells	Cancer	Collecting duct	Young et al., Science, 2018
Young_N17_Normal_mature_kidney_Nephron_epithelium_Collecting_duct_Type_B_cells	Cancer	Collecting duct	Young et al., Science, 2018
Young_N18_Normal_mature_kidney_Nephron_others_Mesangial_cells	Cancer	Stroma	Young et al., Science, 2018
Young_N19_Normal_mature_ureter_Ureter_epithelium_Urothelium_Superficial_cells	Cancer	Urothelial	Young et al., Science, 2018
Young_N1_Normal_mature_kidney_Nephron_epithelium	Cancer	Other	Young et al., Science, 2018
Young_N20_Normal_mature_kidney_Nephron_epithelium_Pelvis_Pelvic_epithelium	Cancer	Other	Young et al., Science, 2018
Young_N21_Normal_mature_ureter_Ureter_others_Fibroblasts	Cancer	Stroma	Young et al., Science, 2018
Young_N22_Normal_mature_kidney_Nephron_epithelium_Proximal_tubuluar_cells_Convoluted_and_straight	Cancer	Other	Young et al., Science, 2018
Young_N23_Normal_mature_kidney_Ureter_epithelium_Urothelium_Superficial_cells	Cancer	Urothelial	Young et al., Science, 2018
Young_N2_Normal_mature_kidney_Endothelium_Ascending_vasa_recta_VCAM1	Cancer	Endothelial	Young et al., Science, 2018
Young_N3_Normal_mature_kidney_Nephron_epithelium	Cancer	Other	Young et al., Science, 2018
Young_N4_Normal_mature_kidney_Endothelium_Descending_vasa_recta	Cancer	Endothelial	Young et al., Science, 2018
Young_N5_Normal_mature_kidney_Nephron_epithelium	Cancer	Other	Young et al., Science, 2018
Young_N6_Normal_mature_kidney_Nephron_epithelium	Cancer	Other	Young et al., Science, 2018
Young_N7_Normal_mature_kidney_Endothelium_Glomerular_endothelium	Cancer	Endothelial	Young et al., Science, 2018
Young_N8_Normal_mature_kidney_Nephron_epithelium_Loop_of_Henle	Cancer	Loop of Henle	Young et al., Science, 2018
Young_N9_Normal_mature_kidney_Endothelium_Ascending_vasa_recta_VCAM1+	Cancer	Endothelial	Young et al., Science, 2018
Young_Non-Immune_Normal_without_PT_EN0	Cancer	Not associated	Young et al., Science, 2018
Young_Non-Immune_Normal_without_PT_EN1	Cancer	Not associated	Young et al., Science, 2018
Young_Non-Immune_Normal_without_PT_EN10	Cancer	Not associated	Young et al., Science, 2018
Young_Non-Immune_Normal_without_PT_EN11	Cancer	Not associated	Young et al., Science, 2018
Young_Non-Immune_Normal_without_PT_EN12	Cancer	Not associated	Young et al., Science, 2018
Young_Non-Immune_Normal_without_PT_EN13	Cancer	Not associated	Young et al., Science, 2018
Young_Non-Immune_Normal_without_PT_EN14	Cancer	Not associated	Young et al., Science, 2018
Young_Non-Immune_Normal_without_PT_EN15	Cancer	Not associated	Young et al., Science, 2018
Young_Non-Immune_Normal_without_PT_EN16	Cancer	Not associated	Young et al., Science, 2018
Young_Non-Immune_Normal_without_PT_EN17	Cancer	Not associated	Young et al., Science, 2018
Young_Non-Immune_Normal_without_PT_EN18	Cancer	Not associated	Young et al., Science, 2018
Young_Non-Immune_Normal_without_PT_EN19	Cancer	Not associated	Young et al., Science, 2018
Young_Non-Immune_Normal_without_PT_EN2	Cancer	Not associated	Young et al., Science, 2018
Young_Non-Immune_Normal_without_PT_EN20	Cancer	Not associated	Young et al., Science, 2018
Young_Non-Immune_Normal_without_PT_EN21	Cancer	Not associated	Young et al., Science, 2018
Young_Non-Immune_Normal_without_PT_EN22	Cancer	Not associated	Young et al., Science, 2018
Young_Non-Immune_Normal_without_PT_EN23	Cancer	Not associated	Young et al., Science, 2018
Young_Non-Immune_Normal_without_PT_EN24	Cancer	Not associated	Young et al., Science, 2018
Young_Non-Immune_Normal_without_PT_EN25	Cancer	Not associated	Young et al., Science, 2018
Young_Non-Immune_Normal_without_PT_EN26	Cancer	Not associated	Young et al., Science, 2018
Young_Non-Immune_Normal_without_PT_EN27	Cancer	Not associated	Young et al., Science, 2018
Young_Non-Immune_Normal_without_PT_EN3	Cancer	Not associated	Young et al., Science, 2018
Young_Non-Immune_Normal_without_PT_EN4	Cancer	Not associated	Young et al., Science, 2018
Young_Non-Immune_Normal_without_PT_EN5	Cancer	Not associated	Young et al., Science, 2018
Young_Non-Immune_Normal_without_PT_EN6	Cancer	Not associated	Young et al., Science, 2018
Young_Non-Immune_Normal_without_PT_EN7	Cancer	Not associated	Young et al., Science, 2018
Young_Non-Immune_Normal_without_PT_EN8	Cancer	Not associated	Young et al., Science, 2018
Young_Non-Immune_Normal_without_PT_EN9	Cancer	Not associated	Young et al., Science, 2018
Young_PT0	Cancer	Not associated	Young et al., Science, 2018
Young_PT1	Cancer	Not associated	Young et al., Science, 2018
Young_PT10	Cancer	Not associated	Young et al., Science, 2018
Young_PT11	Cancer	Not associated	Young et al., Science, 2018
Young_PT12	Cancer	Not associated	Young et al., Science, 2018
Young_PT13	Cancer	Not associated	Young et al., Science, 2018
Young_PT14	Cancer	Not associated	Young et al., Science, 2018
Young_PT15	Cancer	Not associated	Young et al., Science, 2018
Young_PT2	Cancer	Not associated	Young et al., Science, 2018
Young_PT3	Cancer	Not associated	Young et al., Science, 2018
Young_PT4	Cancer	Not associated	Young et al., Science, 2018
Young_PT5	Cancer	Not associated	Young et al., Science, 2018
Young_PT6	Cancer	Not associated	Young et al., Science, 2018
Young_PT7	Cancer	Not associated	Young et al., Science, 2018
Young_PT8	Cancer	Not associated	Young et al., Science, 2018
Young_PT9	Cancer	Not associated	Young et al., Science, 2018
Young_T0_Non-Immune_Tumor_Kidney_Normal_cell	Cancer	Not associated	Young et al., Science, 2018
Young_T10_Non-Immune_Tumor_Kidney_Renal_cell_carcinoma	Cancer	Tumor	Young et al., Science, 2018
Young_T11_Non-Immune_Tumor_Kidney_Endothelium_Ascending_vasa_recta_VCAM1+	Cancer	Endothelial	Young et al., Science, 2018
Young_T12_Non-Immune_Tumor_Kidney_Renal_cell_carcinoma	Cancer	Tumor	Young et al., Science, 2018
Young_T13_Non-Immune_Tumor_Kidney_Wilms_tumour_and_fibroblast	Cancer	Other	Young et al., Science, 2018
Young_T14_Non-Immune_Tumor_Kidney_Normal_cell_Mesangial_cells	Cancer	Stroma	Young et al., Science, 2018
Young_T15_Non-Immune_Tumor_Kidney_Papillary_renal_cell_carcinoma	Cancer	Tumor	Young et al., Science, 2018
Young_T16_Non-Immune_Tumor_Kidney_Wilms_tumour_Ureteric_bud_like	Cancer	Other	Young et al., Science, 2018
Young_T17_Non-Immune_Tumor_Kidney_Renal_cell_carcinoma	Cancer	Tumor	Young et al., Science, 2018
Young_T18_Non-Immune_Tumor_Kidney_Wilms_tumour_Ureteric_bud_like	Cancer	Endothelial	Young et al., Science, 2018
Young_T1_Non-Immune_Tumor_Kidney_Normal_cell	Cancer	Not associated	Young et al., Science, 2018
Young_T2_Non-Immune_Tumor_Kidney_Endothelium_Ascending_vasa_recta_VCAM1	Cancer	Endothelial	Young et al., Science, 2018
Young_T3_Non-Immune_Tumor_Kidney_Endothelium	Cancer	Endothelial	Young et al., Science, 2018
Young_T4_Non-Immune_Tumor_Kidney_Renal_cell_carcinoma	Cancer	Tumor	Young et al., Science, 2018
Young_T5_Non-Immune_Tumor_Kidney_Wilms_tumour_Primitive_vesicle_like_cell	Cancer	Other	Young et al., Science, 2018
Young_T6_Non-Immune_Tumor_Kidney_Renal_cell_carcinoma	Cancer	Tumor	Young et al., Science, 2018
Young_T7_Non-Immune_Tumor_Kidney_Renal_cell_carcinoma	Cancer	Tumor	Young et al., Science, 2018
Young_T8_Non-Immune_Tumor_Kidney_Normal_cell_Mesangial_cells	Cancer	Stroma	Young et al., Science, 2018
Young_T9_Non-Immune_Tumor_Kidney_Renal_cell_carcinoma	Cancer	Tumor	Young et al., Science, 2018
Young_h_Nephrogenesis_TFs	Fetal kidney	Not associated	Young et al., Science, 2018
Young_h_Wilms_development_TFs	Cancer	Not associated	Young et al., Science, 2018
