# Supplementary material for: A transfer learning framework to elucidate the clinical relevance of altered proximal tubule cell states in kidney disease
Source: iScience. 2024 Feb 22;27(3):109271. doi: 10.1016/j.isci.2024.109271 (PMC10937833; doi:10.1016/j.isci.2024.109271)
Supplement: Table S2. Matrix of association between LV and single-cell signatures, related to Figure 2 [file mmc3.xlsx]

## Sheet: Sheet 1
LV_name	pathway	U	AUC	FDR	p-value	Group
LV003	Young_T9_Non-Immune_Tumor_Kidney_Renal_cell_carcinoma	0.116434	0.824402	3.05984e-33	3.49981e-34	Tumor
LV003	Kuppe_h_CKD_CD10negative_AnnotationLevel3_Uroethlial_Cells	0.108704	0.885603	4.49616e-33	5.1794e-34	Urothelial
LV003	Bi_h_mRCC_Tumor_TP2	0.0711332	0.756152	4.22371e-47	2.62257e-48	Tumor
LV003	Kuppe_h_CKD_CD10negative_AnnotationLevel2_Proximal_Tubule	0.0443033	0.763919	5.58372e-30	7.70955e-31	PT
LV003	Kuppe_h_CKD_CD10negative_AnnotationLevel2_Uroethlial_Cells	0.0393718	0.936849	6.12575e-42	4.6794e-43	Urothelial
LV003	Kuppe_h_CKD_CD10negative_AnnotationLevel3_Distal_Convoluted_Tubule	0.0356487	0.709207	3.05075e-20	6.70466e-21	DCT
LV003	Kuppe_h_CKD_CD10negative_AnnotationLevel3_Thick_Ascending_Limb_4	0.0151298	0.764485	3.81314e-40	3.2555e-41	LOH
LV003	Kuppe_h_CKD_CD10negative_AnnotationLevel3_Proximal_Tubule	0.0139818	0.809576	1.52709e-40	1.26634e-41	PT
LV003	Young_PT3	0.0113002	0.712613	2.70239e-31	3.40006e-32	Not ass.
LV003	Kuppe_h_CKD_CD10negative_AnnotationLevel3_Descending_Thin_Limb	0.00927479	0.70793	8.48449e-19	2.03101e-19	LOH
LV004	Stewart_h_fetal_nephron_Proliferating_distal_renal_vesicle	0.542839	1	4.38832e-08	2.20492e-08	Fetal
LV004	Stewart_h_fetal_nephron_Proliferating_cap_mesenchyme	0.436034	0.999921	4.40358e-08	2.2157e-08	Fetal
LV004	Young_F10_Foetal_kidney_Nephrogenesis_Intermediate_population	0.399181	0.900863	3.85692e-52	1.85914e-53	Fetal
LV004	Stewart_h_fetal_immune_compartment_Proliferating_cDC2	0.19889	0.914373	4.67723e-06	2.86213e-06	Fetal
LV004	Borcherding_h_Immune_cells_of_PB_Kidney_ccRCC_17_T_Cell_CD8_T_Cell	0.11818	0.876738	6.60459e-74	1.21408e-75	Lymphoid
LV004	Bi_h_mRCC_Myeloid_Cycling_TAM	0.0971228	0.886344	6.70614e-47	4.21873e-48	Myeloid
LV004	Borcherding_h_ccRCC_T_CD8_6	0.0919082	0.867229	4.83971e-71	9.48963e-73	Lymphoid
LV004	Young_IN14_Normal_mature_kidney_immune_Proliferating_NK_cell	0.0751724	0.715283	2.99903e-26	5.04738e-27	Lymphoid
LV004	Bi_h_mRCC_Cycling_Tumor	0.0581111	0.701312	5.85593e-24	1.11473e-24	Tumor
LV004	Wu_h_allograft_CyclingCells	0.0412873	0.991537	8.93427e-06	5.56202e-06	Other
LV004	Young_IT15_Kidney_tumour_immune_Proliferating_T_cell	0.0347761	0.844263	6.31643e-65	1.54814e-66	Lymphoid
LV004	Stewart_h_fetal_immune_compartment_Proliferating_macrophage	0.032984	0.914553	4.63697e-06	2.8356e-06	Fetal
LV004	Young_Non-Immune_Normal_without_PT_EN27	0.0128221	0.771197	8.16991e-41	6.70813e-42	Not ass.
LV005	Legouis_h_Immune	0.265073	0.939524	1.15663e-30	1.50248e-31	Other
LV005	Bi_h_mRCC_CXCL10-Hi_TAM	0.246553	0.969698	3.38292e-66	7.8769e-68	Myeloid
LV005	Bi_h_mRCC_FOLR2-Hi_TAM	0.213442	0.982853	1.53207e-63	4.5061e-65	Myeloid
LV005	Borcherding_h_ccRCC_Myeloid_3_Macrophage_Macrophage_TAM	0.193452	0.840197	5.96873e-62	1.92618e-63	Myeloid
LV005	Bi_h_mRCC_Macrophage_ICB-Exposed_TAM	0.193306	0.998478	4.35592e-05	2.88081e-05	Myeloid
LV005	Stewart_h_adult_immune_compartment_MNP-d/Tissue_macrophage	0.176441	0.999059	3.23176e-07	1.7611e-07	Myeloid
LV005	Kuppe_h_CKD_PDGRFb_AnnotationLevel2_Dendritic_Cells	0.164293	0.938772	3.14999e-87	2.95955e-89	Myeloid
LV005	Stewart_h_adult_immune_compartment_MNP-b/non-classical_monocyte_derived	0.161114	0.999595	6.26945e-08	3.19363e-08	Myeloid
LV005	Young_N6_Normal_mature_kidney_Nephron_epithelium	0.149996	0.796821	1.88625e-29	2.68144e-30	Other
LV005	Stewart_h_adult_immune_compartment_MNP-c/dendritic_cell	0.109856	0.998725	3.28793e-07	1.79305e-07	Myeloid
LV005	Young_IF5_Foetal_kidney_immune_Monocyte/granulocyte	0.0969059	0.846604	7.18361e-54	3.28662e-55	Fetal
LV005	Bi_h_mRCC_Myeloid_FOLR2-Hi_TAM	0.0942487	0.958624	1.6608e-17	4.3284e-18	Myeloid
LV005	Bi_h_mRCC_CD1C+_DC	0.0931844	0.937358	5.13384e-43	3.73294e-44	Myeloid
LV005	Kuppe_h_CKD_PDGRFb_AnnotationLevel3_Dendritic_Cells	0.0873433	0.949735	1.80515e-91	1.17984e-93	Myeloid
LV005	Borcherding_h_ccRCC_Myeloid	0.0858061	0.996389	4.65554e-05	3.09418e-05	Myeloid
LV005	Borcherding_h_Immune_cells_of_PB_Kidney_ccRCC_0_APC_Monocyte	0.0800088	0.880586	5.57715e-77	7.97386e-79	Myeloid
LV005	Borcherding_h_ccRCC_Myeloid_9_Monocyte_CD16+Monocyte	0.0766116	0.77597	2.22182e-41	1.77419e-42	Myeloid
LV005	Stewart_h_fetal_immune_compartment_Macrophage_1	0.067538	0.933672	2.25951e-06	1.33928e-06	Fetal
LV005	Bi_h_mRCC_FGFBP2+_NK	0.0602526	0.871734	5.31805e-14	1.74662e-14	Lymphoid
LV005	Bi_h_mRCC_MitoHigh_Myeloid	0.0504225	0.917231	2.89922e-15	8.72845e-16	Myeloid
LV005	Bi_h_mRCC_GPNMB-Hi_TAM	0.0416927	0.978089	5.58202e-63	1.77859e-64	Myeloid
LV005	Borcherding_h_ccRCC_Macrophage_TAM_2	0.0410255	0.894992	1.30393e-54	5.80591e-56	Myeloid
LV005	Young_Non-Immune_Normal_without_PT_EN15	0.0409317	0.798711	1.0999e-24	2.03535e-25	Not ass.
LV005	Menon_h_adult_COV_sc-markers_Myeloid	0.0394656	0.903795	5.11084e-89	4.17552e-91	Myeloid
LV005	Borcherding_h_ccRCC_T_CD8_5	0.035142	0.758668	1.30884e-10	5.43212e-11	Lymphoid
LV005	Menon_h_adult_COV_sc-markers_Immune_T_Cells	0.0310952	0.750839	3.71568e-26	6.28387e-27	Lymphoid
LV005	Borcherding_h_Immune_cells_of_PB_Kidney_ccRCC_3_NK_Cell	0.0217054	0.756887	2.94995e-36	2.92826e-37	Lymphoid
LV005	Borcherding_h_Immune_cells_of_PB_Kidney_ccRCC_19_APC_DC	0.0168998	0.728591	4.24538e-28	6.38194e-29	Myeloid
LV005	Menon_h_adult_COV_sc-markers_non_specific	0.014792	0.818335	1.10657e-19	2.4907e-20	Not ass.
LV005	Bi_h_mRCC_Macrophage_M1_Curated	0.0118898	0.726021	0.00301726	0.00236648	Myeloid
LV005	Menon_h_adult_COV_sc-markers_B_Cells	0.0111241	0.705251	1.62132e-07	8.60335e-08	Lymphoid
LV005	Bi_h_mRCC_Lymphoid_41BB-Lo_CD8+_T_cell	0.00848488	0.958801	2.67023e-09	1.2064e-09	Lymphoid
LV005	Young_F3_Foetal_kidney_Endothelium_Mixed_phenotype	0.00826682	0.720572	8.1259e-27	1.32112e-27	Fetal
LV005	Borcherding_h_ccRCC_Myeloid_6_Monocyte_CD16+Monocyte	0.0070075	0.812238	1.38078e-31	1.69213e-32	Myeloid
LV005	Stewart_h_adult_immune_myeloid_subcompartment_MNP-b/non-classical_monocyte_derived	0.00239333	0.904137	9.73027e-06	6.08937e-06	Myeloid
LV005	Borcherding_h_ccRCC_T_CD8_0	0.00136203	0.787787	1.02273e-43	7.18587e-45	Lymphoid
LV007	Young_N20_Normal_mature_kidney_Nephron_epithelium_Pelvis_Pelvic_epithelium	0.236177	0.891136	2.308e-94	1.31994e-96	Other
LV007	Menon_h_adult_COV_sc-markers_Urothelial	0.201494	0.891814	4.80892e-106	1.96443e-108	Urothelial
LV007	Young_Non-Immune_Normal_without_PT_EN22	0.169123	0.921284	4.63266e-109	1.3247e-111	Not ass.
LV007	Young_N15_Normal_mature_ureter_Ureter_epithelium_Urothelium_Mixed	0.159904	0.919474	1.01025e-110	1.65074e-113	Other
LV007	Young_IN12_Normal_mature_kidney_immune_Private	0.0878198	0.906788	1.0887e-31	1.32529e-32	Not ass.
LV007	Young_Non-Immune_Normal_without_PT_EN14	0.0475599	0.908718	1.53208e-105	6.88436e-108	Not ass.
LV007	Young_N19_Normal_mature_ureter_Ureter_epithelium_Urothelium_Superficial_cells	0.0457876	0.864105	1.61024e-45	1.07218e-46	Urothelial
LV007	Kuppe_h_CKD_PDGRFb_AnnotationLevel3_Thick_Ascending_Limb	0.0344518	0.706175	9.48851e-29	1.38374e-29	LOH
LV007	Young_N23_Normal_mature_kidney_Ureter_epithelium_Urothelium_Superficial_cells	0.0338795	0.745086	1.53641e-37	1.48118e-38	Urothelial
LV007	Young_N10_Normal_mature_ureter_Ureter_epithelium_Urothelium_Intermediate_and_basal_cells	0.0265457	0.881476	4.11474e-92	2.52128e-94	Other
LV007	Young_F11_Foetal_kidney_Nephrogenesis_Ureteric_bud	0.0244357	0.714768	1.33579e-30	1.75159e-31	Fetal
LV007	Kuppe_h_CKD_PDGRFb_AnnotationLevel2_Prinicipal_Cells	0.0151612	0.715965	2.27158e-31	2.83947e-32	CD
LV008	Young_IT3_Kidney_tumour_immune_CD8_T_cell	0.086504	0.721606	5.17435e-25	9.36371e-26	Lymphoid
LV008	Borcherding_h_ccRCC_Macrophage_rM	0.0655037	0.700291	5.85011e-12	2.17706e-12	Myeloid
LV008	Menon_h_adult_COV_sc-markers_Immune_T_Cells	0.0444352	0.757012	5.96643e-26	1.01634e-26	Lymphoid
LV008	Young_IT15_Kidney_tumour_immune_Proliferating_T_cell	0.0365712	0.744159	4.96665e-31	6.26917e-32	Lymphoid
LV008	Legouis_h_trajectory2	0.0326797	0.746981	2.5048e-10	1.05901e-10	PT
LV008	Menon_h_adult_LD_ACE2_signature	0.0285558	0.708887	5.71349e-24	1.08295e-24	Not ass.
LV008	Young_F10_Foetal_kidney_Nephrogenesis_Intermediate_population	0.0146801	0.770084	7.63307e-23	1.52163e-23	Fetal
LV012	Bi_h_mRCC_Tumor_TP2	0.259836	0.951349	5.91826e-117	7.25277e-120	Tumor
LV012	Young_PT4	0.123567	0.889291	3.48833e-85	3.56243e-87	Not ass.
LV012	Kuppe_h_CKD_CD10negative_AnnotationLevel3_Thick_Ascending_Limb_4	0.113275	0.924705	3.83164e-83	4.53912e-85	LOH
LV012	Liao_h_adult_Distal_tubule_cells	0.09318	0.957895	2.22517e-44	1.55434e-45	DCT
LV012	Young_PT3	0.0869418	0.931568	1.2436e-101	6.60408e-104	Not ass.
LV012	Liao_h_adult_Collecting_duct_intercalated_cells	0.0833344	0.981779	6.66801e-47	4.16751e-48	CD
LV012	Young_Non-Immune_Normal_without_PT_EN27	0.0725626	0.888589	1.60739e-84	1.83852e-86	Not ass.
LV012	Young_IT15_Kidney_tumour_immune_Proliferating_T_cell	0.0666089	0.874819	3.86852e-79	5.17168e-81	Lymphoid
LV012	Young_F7_Foetal_kidney_Nephrogenesis_Cap_mesenchyme	0.0660259	0.735747	2.51557e-31	3.15474e-32	Fetal
LV012	Bi_h_mRCC_41BB-Hi_CD8+_T_cell	0.0627286	0.853282	4.84062e-30	6.62421e-31	Lymphoid
LV012	Young_PT8	0.0585938	0.963083	2.24717e-28	3.32302e-29	Not ass.
LV012	Young_T9_Non-Immune_Tumor_Kidney_Renal_cell_carcinoma	0.0560779	0.916029	1.6758e-44	1.16375e-45	Tumor
LV012	Kuppe_h_CKD_CD10negative_AnnotationLevel3_Proximal_Tubule	0.0552309	0.929605	2.31041e-63	6.98409e-65	PT
LV012	Borcherding_h_ccRCC_T_CD8_6	0.0470667	0.81638	5.49696e-55	2.38022e-56	Lymphoid
LV012	Borcherding_h_ccRCC_TCD4_7	0.0437564	0.767292	5.78973e-38	5.4397e-39	Lymphoid
LV012	Borcherding_h_ccRCC_T_CD8_0	0.0426151	0.752789	3.81375e-36	3.80129e-37	Lymphoid
LV012	Young_T7_Non-Immune_Tumor_Kidney_Renal_cell_carcinoma	0.0420429	0.90522	2.56391e-89	1.98996e-91	Tumor
LV012	Kuppe_h_CKD_CD10negative_AnnotationLevel3_Uroethlial_Cells	0.0371937	0.922134	9.27914e-33	1.08408e-33	Urothelial
LV012	Kuppe_h_CKD_CD10negative_AnnotationLevel3_Intercalated_Cells_B	0.0329305	0.841651	4.50347e-66	1.067e-67	CD
LV012	Kuppe_h_CKD_CD10negative_AnnotationLevel3_Distal_Convoluted_Tubule	0.0324237	0.843956	5.46089e-43	3.99306e-44	DCT
LV012	Borcherding_h_ccRCC_Myeloid_9_Monocyte_CD16+Monocyte	0.0308675	0.715873	1.66099e-27	2.57833e-28	Myeloid
LV012	Borcherding_h_ccRCC_Myeloid_14_Macrophage_Macrophage_nonTAM	0.0279655	0.810974	7.02844e-42	5.45508e-43	Myeloid
LV012	Bi_h_mRCC_Myeloid_Cycling_TAM	0.0272744	0.893637	2.27537e-50	1.20832e-51	Myeloid
LV012	Kuppe_h_CKD_CD10negative_AnnotationLevel2_Proximal_Tubule	0.0232888	0.932214	4.27387e-64	1.18719e-65	PT
LV012	Young_PT9	0.0210301	0.947479	1.92277e-25	3.40883e-26	Not ass.
LV012	Menon_h_adult_COV_sc-markers_Myeloid	0.0198546	0.74111	7.56383e-35	7.90989e-36	Myeloid
LV012	Young_Non-Immune_Normal_without_PT_EN8	0.0191849	0.870401	2.02425e-75	3.39029e-77	Not ass.
LV012	Young_IT13_Kidney_tumour_immune_NK_cell_1	0.0151507	0.760242	5.29411e-38	4.93079e-39	Lymphoid
LV012	Borcherding_h_ccRCC_Myeloid_15_DC_cDC1	0.0101162	0.72162	3.40258e-28	5.08719e-29	Myeloid
LV012	Borcherding_h_Immune_cells_of_PB_Kidney_ccRCC_17_T_Cell_CD8_T_Cell	0.00907979	0.83514	7.83659e-61	2.59299e-62	Lymphoid
LV012	Borcherding_h_ccRCC_Macrophage_rM	0.00837812	0.72075	9.51829e-16	2.74895e-16	Myeloid
LV012	Kuppe_h_CKD_CD10negative_AnnotationLevel2_Uroethlial_Cells	0.00399038	0.968784	5.25581e-40	4.50866e-41	Urothelial
LV012	Kuppe_h_CKD_PDGRFb_AnnotationLevel3_Glomerular_Capillaries_1	0.00286154	0.725351	9.06645e-27	1.47774e-27	Endothelial
LV012	Bi_h_mRCC_CXCL10-Hi_TAM	0.00125027	0.798043	2.21913e-29	3.17277e-30	Myeloid
LV012	Young_Non-Immune_Normal_without_PT_EN2	0.000165714	0.934763	4.40317e-103	2.15842e-105	Not ass.
LV013	Kuppe_h_CKD_CD10negative_AnnotationLevel3_Vascular_Smooth_Muscle_Cells	0.170381	0.863549	4.253e-37	4.13486e-38	Endothelial
LV013	Young_N18_Normal_mature_kidney_Nephron_others_Mesangial_cells	0.169729	0.819474	3.19571e-58	1.201e-59	Stroma
LV013	Legouis_h_Stroma	0.122762	0.807501	1.02388e-33	1.13764e-34	Stroma
LV013	Obradovic_h_ccRCC_CD45NEG_marker_genes_Fibroblast	0.0660365	0.861856	1.86794e-13	6.34091e-14	Stroma
LV013	Muto_h_Adult_scRNA_MES	0.0433112	0.847032	2.82697e-28	4.2035e-29	Stroma
LV013	Kuppe_h_CKD_PDGRFb_AnnotationLevel1_Mesenchymal	0.0347152	0.753073	8.36904e-20	1.8803e-20	Stroma
LV013	Kuppe_h_CKD_PDGRFb_AnnotationLevel2_Vascular_Smooth_Muscle_Cells	0.0198658	0.820303	5.2124e-34	5.64251e-35	Endothelial
LV013	Lake_h_adult_vSMC/P_Vascular_Smooth_Muscle_Cells_and_pericytes	0.0195594	0.885142	5.117e-15	1.56353e-15	Stroma
LV013	Young_T8_Non-Immune_Tumor_Kidney_Normal_cell_Mesangial_cells	0.012416	0.766042	6.09504e-41	4.95471e-42	Stroma
LV013	Young_T13_Non-Immune_Tumor_Kidney_Wilms_tumour_and_fibroblast	0.00732171	0.709093	2.03674e-13	6.93889e-14	Other
LV013	Young_N21_Normal_mature_ureter_Ureter_others_Fibroblasts	0.00413378	0.70327	2.93315e-25	5.22408e-26	Stroma
LV013	Kuppe_h_CKD_PDGRFb_AnnotationLevel3_Vascular_Smooth_Muscle_Cells_2	0.000383683	0.856693	9.38866e-42	7.3253e-43	Endothelial
LV014	Legouis_h_trajectory1	0.0556834	0.754337	2.54237e-17	6.74066e-18	PT
LV017	Young_T12_Non-Immune_Tumor_Kidney_Renal_cell_carcinoma	0.135592	0.734501	7.77778e-09	3.66966e-09	Tumor
LV017	Bi_h_mRCC_TP1	0.111506	0.782971	6.94822e-07	3.93108e-07	Tumor
LV017	Borcherding_h_Immune_cells_of_PB_Kidney_ccRCC_12_APC_Monocyte	0.0718358	0.731327	8.82204e-09	4.17474e-09	Myeloid
LV017	Legouis_h_trajectory2	0.0670955	0.767972	8.6701e-12	3.2867e-12	PT
LV017	Bi_h_mRCC_Tumor_TP1	0.0653673	0.758405	9.89013e-11	4.06433e-11	Tumor
LV019	Young_N1_Normal_mature_kidney_Nephron_epithelium	0.235359	0.970573	1.67637e-34	1.77361e-35	Other
LV019	Young_Non-Immune_Normal_without_PT_EN10	0.229889	0.916807	1.31145e-76	1.92861e-78	Not ass.
LV019	Muto_h_Adult_scRNA_ICA	0.226939	0.98478	1.86502e-59	6.70431e-61	CD
LV019	Stewart_h_adult_non-proximal_tubule_non-immune_Type_A_Intercalated_cell	0.191023	0.99979	2.8773e-10	1.22709e-10	CD
LV019	Stewart_h_adult_non-proximal_tubule_non-immune_Type_B_intercalated_cell	0.187359	0.990736	5.8613e-10	2.56349e-10	CD
LV019	Legouis_h_ICA	0.186106	0.904357	5.68241e-108	2.08912e-110	CD
LV019	Stewart_h_adult_nephron_Intercalated_cell	0.0532361	0.992452	5.13437e-10	2.23161e-10	CD
LV019	Legouis_h_ICB	0.0509107	0.795271	1.10857e-58	4.03035e-60	CD
LV019	Kuppe_h_CKD_CD10negative_AnnotationLevel3_Intercalated_Cells_B	0.0414448	0.787183	4.16315e-60	1.44554e-61	CD
LV019	Wilson_h_diabetic_vs_control_CD_ICA	0.0147207	0.790032	6.14762e-19	1.45152e-19	CD
LV019	Kuppe_h_CKD_PDGRFb_AnnotationLevel2_Prinicipal_Cells	0.00842104	0.760469	2.52768e-50	1.35264e-51	CD
LV020	Young_IT20_Kidney_tumour_immune_Plasma_cell	0.647271	0.925098	1.19413e-17	3.09753e-18	Lymphoid
LV020	Bi_h_mRCC_Plasma_cell	0.24941	0.993637	1.03973e-48	5.98866e-50	Lymphoid
LV020	Kuppe_h_CKD_CD10negative_AnnotationLevel3_Plasma_Cells	0.166945	0.990257	5.58562e-46	3.58228e-47	Lymphoid
LV020	Kuppe_h_CKD_CD10negative_AnnotationLevel2_Plasma_Cells	0.162152	0.988275	1.2519e-45	8.28462e-47	Lymphoid
LV020	Liu_h_CKTR_B_cells_2	0.118312	0.950131	2.43386e-51	1.23284e-52	Lymphoid
LV020	Bi_h_mRCC_Lymphoid_Plasma_cell	0.0988639	0.973523	1.34294e-56	5.37614e-58	Lymphoid
LV021	Bi_h_mRCC_Memory_T-Helper	0.384294	0.969254	3.59306e-29	5.15182e-30	Lymphoid
LV021	Bi_h_mRCC_Lymphoid_Memory_T-Helper	0.360574	0.998206	1.05475e-26	1.73206e-27	Lymphoid
LV021	Kuppe_h_CKD_CD10plus_AnnotationLevel3_S3_2	0.337619	0.849264	4.90686e-11	1.97036e-11	PT
LV021	Bi_h_mRCC_Myeloid_CD1C+_DC	0.221107	0.863781	1.60719e-23	3.09883e-24	Myeloid
LV021	Wu_h_allograft_Tcells	0.214286	0.86716	1.95102e-17	5.10869e-18	Lymphoid
LV021	Bi_h_mRCC_Misc/Undetermined	0.214213	0.903583	6.82476e-11	2.7851e-11	Not ass.
LV021	Kuppe_h_CKD_PDGRFb_AnnotationLevel3_Myofibroblasts_3b	0.211816	0.759159	3.13959e-12	1.15169e-12	Stroma
LV021	Kuppe_h_CKD_CD10negative_AnnotationLevel2_B_Cells	0.18221	0.883733	3.26318e-24	6.13179e-25	Lymphoid
LV021	Bi_h_mRCC_Lymphoid_B_cell	0.180447	0.874999	3.9698e-27	6.35687e-28	Lymphoid
LV021	Borcherding_h_Immune_cells_of_PB_Kidney_ccRCC_6_T_Cell_CD4_T_Cell	0.114679	0.780667	6.40866e-27	1.03669e-27	Lymphoid
LV021	Liao_h_adult_Collecting_duct_intercalated_cells	0.0812715	0.717241	3.41394e-14	1.10451e-14	CD
LV021	Borcherding_h_ccRCC_Myeloid_14_Macrophage_Macrophage_nonTAM	0.0716064	0.700623	1.92797e-24	3.58344e-25	Myeloid
LV021	Bi_h_mRCC_Tumor_TP2	0.0686656	0.764821	8.68556e-56	3.5835e-57	Tumor
LV021	Lake_h_adult_PT-5_Proximal_Tubule_Epithelial_Cells_(S3)	0.0670706	0.837693	1.22003e-13	4.08671e-14	PT
LV021	Young_T6_Non-Immune_Tumor_Kidney_Renal_cell_carcinoma	0.0545965	0.826717	7.27431e-19	1.7324e-19	Tumor
LV021	Young_PT8	0.0394524	0.856459	3.6735e-23	7.21796e-24	Not ass.
LV021	Lake_h_adult_IC-A2_Collecting_Duct-Intercalated_Cells_Type_A_(medulla)	0.0342445	0.732942	5.57692e-15	1.70862e-15	CD
LV021	Borcherding_h_ccRCC_TCD4_1	0.0319434	0.93175	5.6754e-25	1.034e-25	Lymphoid
LV021	Kuppe_h_CKD_PDGRFb_AnnotationLevel2_Myofibroblasts	0.0300565	0.760703	1.27677e-15	3.74999e-16	Stroma
LV021	Borcherding_h_ccRCC_T_CD8_4	0.0297851	0.846188	9.91111e-15	3.08508e-15	Lymphoid
LV021	Wu_h_allograft_Bcells	0.0186126	0.830287	1.74555e-10	7.32305e-11	Lymphoid
LV021	Kuppe_h_CKD_CD10negative_AnnotationLevel2_Uroethlial_Cells	0.0176162	0.816926	1.75748e-25	3.09426e-26	Urothelial
LV021	Young_T9_Non-Immune_Tumor_Kidney_Renal_cell_carcinoma	0.0169757	0.781158	2.99271e-28	4.46217e-29	Tumor
LV021	Kuppe_h_CKD_CD10negative_AnnotationLevel3_T_Cells	0.0154377	0.846456	1.16895e-28	1.70949e-29	Lymphoid
LV021	Lake_h_adult_ATL-1_Thin_ascending_limb	0.0103959	0.78597	1.90257e-18	4.67093e-19	LOH
LV021	Young_T7_Non-Immune_Tumor_Kidney_Renal_cell_carcinoma	0.0100503	0.722903	8.18122e-38	7.72002e-39	Tumor
LV024	Young_T13_Non-Immune_Tumor_Kidney_Wilms_tumour_and_fibroblast	0.525057	0.930311	2.97908e-48	1.74023e-49	Other
LV024	Kuppe_h_CKD_PDGRFb_AnnotationLevel3_Myofibroblasts_1	0.281635	0.943422	1.48561e-32	1.75992e-33	Stroma
LV024	Bi_h_mRCC_Fibroblast	0.218133	0.979617	3.23566e-17	8.65751e-18	Stroma
LV024	Young_F6_Foetal_kidney_Foetus_other_Fibroblasts	0.195779	0.849993	4.52369e-66	1.09027e-67	Fetal
LV024	Stewart_h_adult_non-proximal_tubule_non-immune_Fibroblast	0.191058	0.996531	6.55382e-08	3.34652e-08	Stroma
LV024	Wu_h_allograft_Myofibroblast	0.16937	0.956274	4.69042e-11	1.88153e-11	Stroma
LV024	Young_N21_Normal_mature_ureter_Ureter_others_Fibroblasts	0.110118	0.790575	7.39555e-47	4.68264e-48	Stroma
LV024	Kuppe_h_CKD_PDGRFb_AnnotationLevel2_Myofibroblasts	0.108435	0.912056	5.41754e-26	9.20628e-27	Stroma
LV024	Kuppe_h_CKD_PDGRFb_AnnotationLevel1_Mesenchymal	0.106494	0.903778	5.95672e-45	4.06361e-46	Stroma
LV024	Legouis_h_Stroma	0.0782259	0.818184	7.03558e-34	7.70235e-35	Stroma
LV024	Young_IT5_Kidney_tumour_immune_Junk	0.0682214	0.905431	9.07432e-19	2.17962e-19	Not ass.
LV024	Young_F12_Foetal_kidney_Foetus_other_Cryptic	0.0491138	0.72419	4.80669e-28	7.24538e-29	Fetal
LV024	Kuppe_h_CKD_PDGRFb_AnnotationLevel3_Myofibroblasts_2b	0.0343246	0.954361	1.62653e-18	3.98658e-19	Stroma
LV024	Young_Non-Immune_Normal_without_PT_EN13	0.0304175	0.747236	2.25271e-25	4.00297e-26	Not ass.
LV024	Kuppe_h_CKD_PDGRFb_AnnotationLevel3_Fibroblast_2	0.0249994	0.835303	8.40337e-28	1.28041e-28	Stroma
LV024	Young_N18_Normal_mature_kidney_Nephron_others_Mesangial_cells	0.0149238	0.720818	3.86642e-27	6.17553e-28	Stroma
LV024	Kuppe_h_CKD_PDGRFb_AnnotationLevel3_Fibroblasts_4a	0.00886539	0.855832	3.71315e-20	8.2211e-21	Stroma
LV025	Legouis_h_trajectory1	0.137118	0.831135	1.38861e-31	1.7074e-32	PT
LV025	Young_T15_Non-Immune_Tumor_Kidney_Papillary_renal_cell_carcinoma	0.119825	0.828407	1.83087e-69	3.81432e-71	Tumor
LV025	Legouis_h_PT2	0.112039	0.822096	3.53067e-63	1.0817e-64	PT
LV025	Kuppe_h_CKD_PDGRFb_AnnotationLevel3_Proximal_Tubule	0.0943127	0.776991	7.53175e-52	3.69203e-53	PT
LV025	Muto_h_Adult_scRNA_PT_VCAM1	0.0678895	0.875601	3.16026e-23	6.18367e-24	PT
LV025	Legouis_h_PT3	0.0512322	0.741586	1.11489e-31	1.36173e-32	PT
LV025	Menon_h_adult_DKD_ACE2_signature	0.0291251	0.7278	1.88302e-34	1.99994e-35	Not ass.
LV025	Muto_h_Adult_deg_PTVCAM1vsPT	0.00390281	0.865445	1.84243e-23	3.56745e-24	PT
LV025	Legouis_h_ATL	0.00259296	0.750258	1.69695e-30	2.23903e-31	LOH
LV025	Young_T4_Non-Immune_Tumor_Kidney_Renal_cell_carcinoma	0.00227305	0.712976	1.19241e-30	1.55871e-31	Tumor
LV028	Young_N19_Normal_mature_ureter_Ureter_epithelium_Urothelium_Superficial_cells	0.0831603	0.708325	5.27738e-16	1.49396e-16	Urothelial
LV028	Young_N15_Normal_mature_ureter_Ureter_epithelium_Urothelium_Mixed	0.0269998	0.702655	2.42094e-27	3.81733e-28	Other
LV030	Legouis_h_Immune	0.0203512	0.724676	4.43015e-11	1.77351e-11	Other
LV030	Stewart_h_fetal_immune_compartment_CD4_T_cell	0.00827645	0.906705	8.18854e-07	4.6763e-07	Fetal
LV042	Stewart_h_adult_nephron_Podocyte	0.182728	0.995385	5.57921e-08	2.83291e-08	Podocytes
LV042	Stewart_h_adult_non-proximal_tubule_non-immune_Podocyte	0.107258	0.995454	5.55987e-08	2.82082e-08	Podocytes
LV042	Stewart_h_fetal_nephron_Podocyte	0.0999571	0.989506	7.89282e-08	4.05603e-08	Fetal
LV042	Young_Non-Immune_Normal_without_PT_EN6	0.0771644	0.700064	8.46059e-12	3.19691e-12	Not ass.
LV042	Stewart_h_fetal_nephron_Proximal_S_shaped_body	0.0764956	0.927946	2.30032e-06	1.36629e-06	Fetal
LV042	Stewart_h_adult_non-proximal_tubule_non-immune_Type_B_intercalated_cell	0.0764558	0.829863	0.000213997	0.000150095	CD
LV042	Muto_h_Adult_scRNA_PT	0.0619017	0.718997	1.08957e-10	4.49094e-11	PT
LV042	Muto_h_Adult_scRNA_PODO	0.0611955	0.838034	3.12628e-30	4.1888e-31	Podocytes
LV042	Obradovic_h_ccRCC_CD45NEG_marker_genes_M2_Macrophage	0.051974	0.923113	3.86469e-23	7.6094e-24	Myeloid
LV042	Legouis_h_POD	0.0403772	0.705818	2.32674e-22	4.74282e-23	Podocytes
LV042	Young_Non-Immune_Normal_without_PT_EN4	0.0351447	0.727929	4.74503e-19	1.11841e-19	Not ass.
LV042	Legouis_h_maturePT	0.0288994	0.740496	2.39721e-21	5.02357e-22	PT
LV042	Young_T5_Non-Immune_Tumor_Kidney_Wilms_tumour_Primitive_vesicle_like_cell	0.0181544	0.711705	4.79017e-25	8.64893e-26	Other
LV042	Muto_h_Adult_scRNA_DCT2	0.0118976	0.724404	1.54343e-06	8.99702e-07	DCT
LV042	Kuppe_h_CKD_CD10plus_AnnotationLevel3_S1/2_3	0.00754586	0.754911	1.56159e-05	9.98318e-06	PT
LV042	Young_N12_Normal_mature_kidney_Nephron_epithelium_Proximal_tubuluar_cells_Convoluted_and_straight	0.00735116	0.709507	8.00633e-25	1.47502e-25	Other
LV047	Stewart_h_fetal_immune_compartment_Macrophage_2	0.217027	0.976998	1.25419e-06	7.24436e-07	Fetal
LV047	Borcherding_h_ccRCC_Myeloid_13_Macrophage_Macrophage_ResidentMacrophage	0.199053	0.81359	2.0865e-16	5.80436e-17	Myeloid
LV047	Borcherding_h_ccRCC_TCD4_6	0.187243	0.801359	1.3972e-11	5.34225e-12	Lymphoid
LV047	Kuppe_h_CKD_PDGRFb_AnnotationLevel3_Fibroblasts_4b	0.184921	0.885328	1.11688e-18	2.70095e-19	Stroma
LV047	Borcherding_h_ccRCC_Macrophage_TAM_1	0.162061	0.714354	1.57634e-13	5.32529e-14	Myeloid
LV047	Borcherding_h_ccRCC_DE_CD4_TIvsPB	0.148309	0.884461	2.11597e-17	5.55787e-18	Not ass.
LV047	Obradovic_h_ccRCC_CD45POS_marker_genes_Macrophage	0.130825	0.928019	1.09079e-13	3.64043e-14	Myeloid
LV047	Kuppe_h_CKD_CD10negative_AnnotationLevel2_Injured_Endothelium	0.114934	0.792732	2.02225e-12	7.30257e-13	Endothelial
LV047	Wu_h_allograft_Mastcells	0.100436	0.768635	6.39986e-11	2.59863e-11	Myeloid
LV047	Young_h_Nephrogenesis_TFs	0.0995942	0.723626	4.56413e-08	2.3063e-08	Not ass.
LV047	Kuppe_h_CKD_PDGRFb_AnnotationLevel3_Myofibroblasts_2b	0.0597299	0.804884	5.05052e-09	2.3437e-09	Stroma
LV047	Borcherding_h_ccRCC_T_CD8_8	0.0492091	0.741448	1.53169e-07	8.10897e-08	Lymphoid
LV047	Kuppe_h_CKD_CD10negative_AnnotationLevel3_Mast_Cells	0.0420284	0.777043	2.18941e-13	7.47691e-14	Myeloid
LV047	Obradovic_h_ccRCC_CD45NEG_marker_genes_Fibroblast	0.0368819	0.730873	5.24815e-06	3.21578e-06	Stroma
LV047	Borcherding_h_ccRCC_T_CD8_5	0.0363655	0.747959	1.02718e-09	4.56086e-10	Lymphoid
LV047	Borcherding_h_ccRCC_TCD4_8	0.00409571	0.750586	0.000162397	0.000112775	Lymphoid
LV047	Muto_h_Adult_scRNA_PC	0.00361251	0.716392	6.22454e-09	2.91394e-09	CD
LV047	Kuppe_h_CKD_CD10negative_AnnotationLevel3_Injured_Endothelial_Cells	0.000235587	0.873013	4.05309e-19	9.52012e-20	Endothelial
LV057	Young_PT3	0.0958739	0.778671	1.80174e-38	1.65601e-39	Not ass.
LV057	Bi_h_mRCC_Tumor_TP2	0.0854336	0.738557	3.19066e-30	4.2881e-31	Tumor
LV057	Young_PT4	0.0602916	0.782675	1.55176e-40	1.29313e-41	Not ass.
LV057	Borcherding_h_ccRCC_T_CD8_0	0.0486649	0.718996	1.98301e-24	3.69384e-25	Lymphoid
LV057	Kuppe_h_CKD_CD10negative_AnnotationLevel3_Thick_Ascending_Limb_4	0.0441958	0.756992	5.24659e-28	7.95133e-29	LOH
LV057	Young_IT15_Kidney_tumour_immune_Proliferating_T_cell	0.0427578	0.762321	3.891e-35	4.02133e-36	Lymphoid
LV057	Kuppe_h_CKD_CD10negative_AnnotationLevel3_Podocytes	0.0336175	0.715992	1.64636e-24	3.05329e-25	Podocytes
LV057	Young_T7_Non-Immune_Tumor_Kidney_Renal_cell_carcinoma	0.0320528	0.769474	6.77419e-36	6.8074e-37	Tumor
LV057	Borcherding_h_ccRCC_Macrophage_rM	0.0242727	0.700151	7.77289e-12	2.91801e-12	Myeloid
LV057	Kuppe_h_CKD_CD10negative_AnnotationLevel3_Intercalated_Cells_B	0.0204414	0.745193	6.4784e-31	8.25678e-32	CD
LV057	Liao_h_adult_Collecting_duct_intercalated_cells	0.0197679	0.784241	1.55404e-15	4.58975e-16	CD
LV057	Menon_h_adult_COV_sc-markers_Myeloid	0.017077	0.71873	1.10424e-25	1.90355e-26	Myeloid
LV057	Borcherding_h_ccRCC_TCD4_7	0.0133931	0.752866	3.20372e-30	4.31874e-31	Lymphoid
LV057	Young_T5_Non-Immune_Tumor_Kidney_Wilms_tumour_Primitive_vesicle_like_cell	0.011577	0.733083	1.94532e-27	3.04353e-28	Other
LV057	Young_Non-Immune_Normal_without_PT_EN27	0.00460619	0.719725	4.60533e-25	8.27756e-26	Not ass.
LV057	Young_IT13_Kidney_tumour_immune_NK_cell_1	0.00332595	0.748394	9.34991e-31	1.19929e-31	Lymphoid
LV059	Young_Non-Immune_Normal_without_PT_EN13	0.355731	0.913255	4.92475e-67	1.08634e-68	Not ass.
LV059	Obradovic_h_ccRCC_CD45NEG_marker_genes_Endothelial	0.295991	0.98146	6.47782e-25	1.18813e-25	Endothelial
LV059	Young_F3_Foetal_kidney_Endothelium_Mixed_phenotype	0.227245	0.914984	2.26501e-90	1.57292e-92	Fetal
LV059	Stewart_h_adult_non-proximal_tubule_non-immune_Peritubular_capillary_endothelium_1	0.167329	0.993808	4.28204e-07	2.37541e-07	Endothelial
LV059	Young_T2_Non-Immune_Tumor_Kidney_Endothelium_Ascending_vasa_recta_VCAM1	0.143732	0.874726	6.96198e-75	1.2229e-76	Endothelial
LV059	Legouis_h_EC	0.142359	0.897175	4.6793e-68	1.01308e-69	Endothelial
LV059	Der_h_Lupus_nephritis_Endothelial	0.10688	0.998845	4.35592e-05	2.87933e-05	Endothelial
LV059	Stewart_h_adult_non-proximal_tubule_non-immune_Descending_vasa_recta_endothelium	0.105546	0.943423	1.39063e-06	8.07795e-07	Endothelial
LV059	Stewart_h_adult_non-proximal_tubule_non-immune_Myofibroblast	0.0884737	0.944965	1.28482e-06	7.43183e-07	Stroma
LV059	Stewart_h_adult_non-proximal_tubule_non-immune_Ascending_vasa_recta_endothelium	0.0807786	0.996495	7.65362e-08	3.92686e-08	Endothelial
LV059	Kuppe_h_CKD_PDGRFb_AnnotationLevel3_Arterioles_1	0.0730878	0.896024	2.72041e-64	7.33443e-66	Endothelial
LV059	Kuppe_h_CKD_CD10negative_AnnotationLevel2_Glomerular_Capillaries	0.0648896	0.920507	1.7128e-36	1.69321e-37	Endothelial
LV059	Kuppe_h_CKD_PDGRFb_AnnotationLevel2_Vascular_Smooth_Muscle_Cells	0.0417638	0.785665	1.23959e-25	2.15397e-26	Endothelial
LV059	Kuppe_h_CKD_PDGRFb_AnnotationLevel3_Pericytes	0.0402173	0.866659	3.15024e-22	6.43432e-23	Stroma
LV059	Kuppe_h_CKD_CD10negative_AnnotationLevel3_Vasa_Recta_5	0.0263119	0.877274	2.49533e-16	6.95187e-17	Endothelial
LV059	Kuppe_h_CKD_CD10negative_AnnotationLevel3_Arteriolar_Endothelium	0.0197341	0.939464	1.40612e-37	1.34983e-38	Endothelial
LV059	Muto_h_Adult_scRNA_MES	0.00770619	0.81265	9.47064e-22	1.95757e-22	Stroma
LV059	Kuppe_h_CKD_PDGRFb_AnnotationLevel3_Vascular_Smooth_Muscle_Cells_2	0.00441409	0.789905	2.37758e-26	3.98206e-27	Endothelial
LV059	Kuppe_h_CKD_PDGRFb_AnnotationLevel3_Glomerular_Capillaries_1	0.00283978	0.77848	9.08796e-38	8.61277e-39	Endothelial
LV059	Kuppe_h_CKD_CD10negative_AnnotationLevel3_Injured_Endothelial_Cells	0.00223354	0.841145	1.46421e-16	4.01941e-17	Endothelial
LV062	Bi_h_mRCC_Lymphoid_Plasma_cell	0.0942948	0.82002	7.46847e-10	3.28576e-10	Lymphoid
LV062	Liu_h_CKTR_B_cells_2	0.0793048	0.830569	2.10506e-10	8.87429e-11	Lymphoid
LV070	Young_Non-Immune_Normal_without_PT_EN4	0.286551	0.935754	9.99977e-85	1.10292e-86	Not ass.
LV070	Young_N12_Normal_mature_kidney_Nephron_epithelium_Proximal_tubuluar_cells_Convoluted_and_straight	0.20577	0.942474	2.725e-135	1.11315e-138	Other
LV070	Legouis_h_maturePT	0.170605	0.905664	6.04979e-75	1.03795e-76	PT
LV070	Muto_h_Adult_scRNA_PT	0.162416	0.9787	2.84614e-58	1.058e-59	PT
LV070	Obradovic_h_ccRCC_CD45NEG_marker_genes_M2_Macrophage	0.100842	0.990287	1.22214e-39	1.05839e-40	Myeloid
LV070	Legouis_h_PT1	0.0873236	0.868474	3.1705e-85	3.10833e-87	PT
LV070	Kuppe_h_CKD_PDGRFb_AnnotationLevel3_Proximal_Tubule	0.0613693	0.850946	1.55956e-88	1.40156e-90	PT
LV070	Kuppe_h_CKD_CD10negative_AnnotationLevel2_Proximal_Tubule	0.0537454	0.822921	5.90426e-46	3.83487e-47	PT
LV070	Legouis_h_trajectory1	0.0394672	0.8372	2.67735e-35	2.73422e-36	PT
LV070	Kuppe_h_CKD_CD10plus_AnnotationLevel3_S1	0.039215	0.883502	1.68682e-25	2.96296e-26	PT
LV070	Young_F4_Foetal_kidney_Nephrogenesis_Intermediate_population	0.0328551	0.822368	5.9505e-74	1.06953e-75	Fetal
LV070	Young_T4_Non-Immune_Tumor_Kidney_Renal_cell_carcinoma	0.0302597	0.783142	5.55936e-57	2.18014e-58	Tumor
LV070	Young_Non-Immune_Normal_without_PT_EN8	0.0201631	0.819032	5.46778e-71	1.09445e-72	Not ass.
LV070	Legouis_h_PT2	0.0171527	0.841077	3.10807e-76	4.82461e-78	PT
LV070	Young_T17_Non-Immune_Tumor_Kidney_Renal_cell_carcinoma	0.0143348	0.746253	2.30751e-43	1.64957e-44	Tumor
LV070	Stewart_h_fetal_nephron_Proximal_tubule	0.00648264	0.997956	4.07644e-10	1.75347e-10	Fetal
LV070	Kuppe_h_CKD_CD10plus_AnnotationLevel3_S3_1	0.00426141	0.931228	1.34913e-27	2.07771e-28	PT
LV070	Young_Non-Immune_Normal_without_PT_EN18	0.00411485	0.799389	3.85031e-63	1.19536e-64	Not ass.
LV073	Bi_h_mRCC_Tumor_TP2	0.122159	0.80424	4.63588e-50	2.49974e-51	Tumor
LV073	Young_IT15_Kidney_tumour_immune_Proliferating_T_cell	0.0593434	0.764305	4.12474e-37	3.99332e-38	Lymphoid
LV073	Kuppe_h_CKD_CD10negative_AnnotationLevel3_Thick_Ascending_Limb_4	0.05573	0.780739	2.04646e-34	2.19024e-35	LOH
LV073	Young_PT3	0.0552916	0.759967	4.48265e-35	4.65112e-36	Not ass.
LV073	Bi_h_mRCC_41BB-Hi_CD8+_T_cell	0.0467917	0.774705	2.15502e-17	5.66925e-18	Lymphoid
LV073	Bi_h_mRCC_Myeloid_Cycling_TAM	0.0463135	0.796557	4.79674e-27	7.71083e-28	Myeloid
LV073	Uchimura_h_organoid_TFupreg_differentiation_toward_IC	0.0387329	0.781405	7.40672e-20	1.65804e-20	Other
LV073	Borcherding_h_ccRCC_Myeloid_14_Macrophage_Macrophage_nonTAM	0.0379694	0.705441	8.88086e-18	2.271e-18	Myeloid
LV073	Kuppe_h_CKD_CD10negative_AnnotationLevel2_Uroethlial_Cells	0.0370346	0.887021	1.23959e-25	2.15712e-26	Urothelial
LV073	Kuppe_h_CKD_CD10negative_AnnotationLevel3_Proximal_Tubule	0.0323559	0.764468	3.64455e-23	7.14617e-24	PT
LV073	Young_Non-Immune_Normal_without_PT_EN27	0.0282976	0.78371	2.84591e-42	2.11583e-43	Not ass.
LV073	Kuppe_h_CKD_CD10negative_AnnotationLevel3_B_Cells	0.0240157	0.729877	4.14699e-07	2.29372e-07	Lymphoid
LV073	Young_PT8	0.0203785	0.860805	1.61396e-16	4.45027e-17	Not ass.
LV073	Menon_h_adult_COV_sc-markers_Myeloid	0.0202077	0.710966	5.3986e-25	9.79157e-26	Myeloid
LV073	Borcherding_h_ccRCC_T_CD8_6	0.0199304	0.721127	1.26937e-25	2.21414e-26	Lymphoid
LV073	Borcherding_h_ccRCC_Myeloid_9_Monocyte_CD16+Monocyte	0.01672	0.712799	1.09291e-24	2.01795e-25	Myeloid
LV073	Young_Non-Immune_Normal_without_PT_EN2	0.0156733	0.8166	3.50276e-51	1.83151e-52	Not ass.
LV073	Young_T9_Non-Immune_Tumor_Kidney_Renal_cell_carcinoma	0.0136923	0.774291	9.45001e-19	2.27372e-19	Tumor
LV073	Young_PT4	0.00793922	0.709218	6.38729e-24	1.21849e-24	Not ass.
LV073	Kuppe_h_CKD_CD10negative_AnnotationLevel2_Proximal_Tubule	0.00450596	0.803268	6.4828e-30	8.9774e-31	PT
LV073	Liao_h_adult_Monocytes	0.0035092	0.787309	7.15345e-17	1.93447e-17	Myeloid
LV078	Menon_h_adult_COV_sc-markers_Urothelial	0.246369	0.853161	3.86852e-79	5.21492e-81	Urothelial
LV094	Borcherding_h_Immune_cells_of_PB_Kidney_ccRCC_17_T_Cell_CD8_T_Cell	0.233344	0.95455	4.63266e-109	1.1606e-111	Lymphoid
LV094	Borcherding_h_ccRCC_T_CD8_6	0.191313	0.953179	1.68443e-109	3.44043e-112	Lymphoid
LV094	Young_IN14_Normal_mature_kidney_immune_Proliferating_NK_cell	0.133363	0.88023	7.73917e-80	9.48427e-82	Lymphoid
LV094	Bi_h_mRCC_Myeloid_Cycling_TAM	0.112488	0.926361	4.20728e-58	1.59835e-59	Myeloid
LV094	Young_IT15_Kidney_tumour_immune_Proliferating_T_cell	0.111005	0.94246	1.62554e-108	5.31223e-111	Lymphoid
LV094	Young_Non-Immune_Normal_without_PT_EN27	0.086652	0.852857	2.04291e-69	4.33952e-71	Not ass.
LV094	Young_F1_Foetal_kidney_Nephrogenesis_Intermediate_population	0.0495275	0.711375	4.47522e-26	7.58666e-27	Fetal
LV094	Young_F10_Foetal_kidney_Nephrogenesis_Intermediate_population	0.048741	0.910648	5.96591e-56	2.43705e-57	Fetal
LV097	Young_T7_Non-Immune_Tumor_Kidney_Renal_cell_carcinoma	0.0755558	0.776884	9.98606e-42	7.83221e-43	Tumor
LV097	Young_Non-Immune_Normal_without_PT_EN2	0.0723535	0.774901	2.22182e-41	1.77891e-42	Not ass.
LV097	Young_PT3	0.0573448	0.827662	5.21326e-58	2.00182e-59	Not ass.
LV097	Bi_h_mRCC_Tumor_TP2	0.0504851	0.758177	9.26778e-39	8.36675e-40	Tumor
LV097	Kuppe_h_CKD_CD10negative_AnnotationLevel3_Thick_Ascending_Limb_4	0.0196287	0.745508	2.68e-28	3.97402e-29	LOH
LV097	Young_IT15_Kidney_tumour_immune_Proliferating_T_cell	0.0155559	0.72048	6.22261e-28	9.45593e-29	Lymphoid
LV099	Stewart_h_adult_immune_compartment_B_cell	0.185057	0.866548	0.000359684	0.000257568	Lymphoid
LV099	Kuppe_h_CKD_CD10negative_AnnotationLevel2_Plasma_Cells	0.0967671	0.790999	1.55552e-06	9.07389e-07	Lymphoid
LV099	Stewart_h_fetal_immune_compartment_B_cell	0.0100436	0.822767	0.000366216	0.000262993	Fetal
LV099	Young_IT23_Kidney_tumour_immune_B_cell	0.00549041	0.753189	6.13874e-10	2.69322e-10	Lymphoid
LV103	Borcherding_h_Immune_cells_of_PB_Kidney_ccRCC_0_APC_Monocyte	0.20581	0.929207	5.05945e-119	4.13353e-122	Myeloid
LV103	Young_IF5_Foetal_kidney_immune_Monocyte/granulocyte	0.126617	0.903977	7.5863e-89	6.50785e-91	Fetal
LV103	Borcherding_h_ccRCC_Myeloid_10_Monocyte_CD14+Monocyte	0.0841781	0.923785	5.3221e-38	4.9786e-39	Myeloid
LV103	Borcherding_h_ccRCC_Myeloid_5_Monocyte_CD14+Monocyte	0.0821282	0.892428	2.37105e-78	3.29312e-80	Myeloid
LV103	Borcherding_h_ccRCC_Myeloid_6_Monocyte_CD16+Monocyte	0.0634782	0.877852	1.21785e-55	5.12413e-57	Myeloid
LV103	Borcherding_h_ccRCC_Myeloid_9_Monocyte_CD16+Monocyte	0.0412803	0.797008	2.39894e-58	8.81965e-60	Myeloid
LV103	Kuppe_h_CKD_CD10negative_AnnotationLevel2_Macrophages	0.031258	0.864963	5.94041e-73	1.14052e-74	Myeloid
LV103	Borcherding_h_ccRCC_Myeloid_2_Monocyte_CD14+Monocyte	0.0209259	0.86296	2.3382e-56	9.45595e-58	Myeloid
LV103	Borcherding_h_ccRCC_Macrophage_TAM_1	0.0143854	0.840182	3.03798e-39	2.66816e-40	Myeloid
LV103	Menon_h_adult_COV_sc-markers_non_specific	0.0135468	0.905431	1.00481e-37	9.60477e-39	Not ass.
LV106	Bi_h_mRCC_Lymphoid_41BB-Lo_CD8+_T_cell	0.387137	0.915911	8.45459e-08	4.35163e-08	Lymphoid
LV106	Stewart_h_fetal_immune_compartment_CD8_T_cell	0.339791	0.993351	1.21163e-07	6.35512e-08	Fetal
LV106	Young_N6_Normal_mature_kidney_Nephron_epithelium	0.302552	0.814298	3.47036e-32	4.16784e-33	Other
LV106	Stewart_h_adult_immune_compartment_CD8_T_cell	0.240733	0.994648	1.12743e-07	5.89047e-08	Lymphoid
LV106	Stewart_h_fetal_immune_compartment_NK_cell	0.239631	0.997752	9.50486e-08	4.90774e-08	Fetal
LV106	Bi_h_mRCC_MX1-Hi_CD8+_T_cell	0.102062	0.832676	1.23376e-11	4.71227e-12	Lymphoid
LV106	Borcherding_h_ccRCC_DE_CD4_TIvsPB	0.0863249	0.727846	3.56758e-07	1.95576e-07	Not ass.
LV106	Young_IN1_Normal_mature_kidney_immune_NKT_cell	0.0793665	0.720363	2.3008e-12	8.35545e-13	Lymphoid
LV106	Young_Non-Immune_Normal_without_PT_EN15	0.0735529	0.820825	1.16891e-27	1.78584e-28	Not ass.
LV106	Bi_h_mRCC_Myeloid_CXCL10-Hi_TAM	0.0669795	0.850066	2.26852e-11	8.84983e-12	Myeloid
LV106	Bi_h_mRCC_Lymphoid_41BB-Hi_CD8+_T_cell	0.066759	0.847572	7.47532e-15	2.31161e-15	Lymphoid
LV106	Borcherding_h_ccRCC_T	0.0604481	0.999293	5.04469e-05	3.36312e-05	Lymphoid
LV106	Young_IT2_Kidney_tumour_immune_CD8_T_cell	0.0567485	0.750379	1.61451e-18	3.95055e-19	Lymphoid
LV106	Bi_h_mRCC_CD8_T_41BB-Hi_CD8+_T_cell	0.0530008	0.908756	3.63861e-12	1.34218e-12	Lymphoid
LV106	Borcherding_h_ccRCC_T_CD8_5	0.0434037	0.759253	1.83038e-10	7.68641e-11	Lymphoid
LV106	Bi_h_mRCC_FGFBP2+_NK	0.0413923	0.787037	7.43027e-09	3.49963e-09	Lymphoid
LV106	Bi_h_mRCC_Lymphoid_NKT	0.0335594	0.802459	0.000243268	0.00017152	Lymphoid
LV106	Bi_h_mRCC_Macrophage_M1_Curated	0.0252425	0.941802	4.6465e-08	2.35172e-08	Myeloid
LV106	Young_PT2	0.0238445	0.708745	1.69453e-22	3.42644e-23	Not ass.
LV106	Stewart_h_fetal_immune_compartment_Proliferating_NK_cell	0.0230133	0.738792	0.00438726	0.00351626	Fetal
LV106	Legouis_h_Immune	0.0173774	0.737293	5.89824e-10	2.58289e-10	Other
LV106	Kuppe_h_CKD_CD10negative_AnnotationLevel2_Plasma_Cells	0.0145342	0.737737	7.51905e-05	5.07106e-05	Lymphoid
LV106	Stewart_h_fetal_immune_compartment_CD4_T_cell	0.00860922	0.997391	9.6866e-08	5.01345e-08	Fetal
LV110	Wilson_h_diabetic_with_vs_without_proteinuria_PODO	0.288088	0.898494	2.26849e-08	1.11942e-08	Podocytes
LV110	Wilson_h_diabetic_with_vs_without_proteinuria_DCT	0.133621	0.723865	2.3111e-12	8.42115e-13	DCT
LV111	Borcherding_h_Immune_cells_of_PB_Kidney_ccRCC_20_T_Cell_CD4_T_Cell	1.20538	0.917283	6.55076e-07	3.69751e-07	Lymphoid
LV111	Bi_h_mRCC_Lymphoid_MX1-Hi_CD8+_T_cell	0.59858	0.973301	2.8038e-10	1.19459e-10	Lymphoid
LV111	Borcherding_h_ccRCC_Myeloid_17_Monocyte_CD14+Monocyte	0.4439	0.896458	3.57192e-14	1.16146e-14	Myeloid
LV111	Bi_h_mRCC_CD8_T_MX1-Hi_CD8+_T_cell	0.346164	0.99994	3.30331e-09	1.50322e-09	Lymphoid
LV111	Bi_h_mRCC_MX1-Hi_CD8+_T_cell	0.213269	0.877784	1.39675e-14	4.38767e-15	Lymphoid
LV111	Bi_h_mRCC_Myeloid_CXCL10-Hi_TAM	0.180637	0.896463	3.57192e-14	1.16058e-14	Myeloid
LV111	Menon_h_adult_COV_sc-markers_non_specific	0.117239	0.704622	5.4799e-09	2.55639e-09	Not ass.
LV111	Bi_h_mRCC_CXCL10-Hi_TAM	0.0567807	0.765532	4.87493e-22	1.00167e-22	Myeloid
LV114	Borcherding_h_ccRCC_Myeloid_19_DC_moDC	0.0828936	0.740115	9.65483e-18	2.48076e-18	Myeloid
LV120	Borcherding_h_ccRCC_Myeloid_10_Monocyte_CD14+Monocyte	0.0221514	0.739182	2.69235e-11	1.05692e-11	Myeloid
LV133	Stewart_h_fetal_immune_compartment_Erythroid	0.75611	0.946886	3.92036e-07	2.15876e-07	Fetal
LV133	Menon_h_adult_COV_sc-markers_Red	0.31616	0.834989	9.72635e-06	6.08294e-06	Other
LV133	Young_IT22_Kidney_tumour_immune_Erythroblast	0.139436	0.758284	5.14823e-33	5.95159e-34	Myeloid
LV133	Young_Non-Immune_Normal_without_PT_EN15	0.0951217	0.84429	5.13881e-35	5.35292e-36	Not ass.
LV133	Young_N6_Normal_mature_kidney_Nephron_epithelium	0.0745493	0.715422	1.11836e-17	2.8964e-18	Other
LV138	Young_F13_Foetal_kidney_Foetus_other_Ganglia	0.0873414	0.806006	6.98982e-07	3.95747e-07	Fetal
LV143	Young_IT24_Kidney_tumour_immune_Neutrophil	0.451176	0.944187	6.01155e-11	2.43605e-11	Myeloid
LV143	Stewart_h_adult_immune_myeloid_subcompartment_Neutrophil	0.449099	0.98507	1.63195e-07	8.67309e-08	Myeloid
LV143	Menon_h_adult_COV_sc-markers_non_specific	0.222055	0.870267	7.40467e-26	1.27343e-26	Not ass.
LV143	Stewart_h_fetal_immune_compartment_Neutrophil	0.215679	0.996887	4.06696e-07	2.24281e-07	Fetal
LV143	Borcherding_h_ccRCC_Myeloid_10_Monocyte_CD14+Monocyte	0.155853	0.917984	4.48412e-30	6.11804e-31	Myeloid
LV143	Young_IF5_Foetal_kidney_immune_Monocyte/granulocyte	0.114541	0.729258	2.01052e-24	3.75329e-25	Fetal
LV143	Stewart_h_adult_immune_compartment_Neutrophil	0.0908919	0.995948	8.86322e-08	4.57281e-08	Myeloid
LV143	Young_IN11_Normal_mature_kidney_immune_Neutrophil	0.0658382	0.999049	7.41397e-08	3.80087e-08	Myeloid
LV147	Young_IT3_Kidney_tumour_immune_CD8_T_cell	0.0981732	0.821674	1.54081e-54	6.92359e-56	Lymphoid
LV147	Borcherding_h_ccRCC_Myeloid_2_Monocyte_CD14+Monocyte	0.0549899	0.728672	1.23189e-19	2.79289e-20	Myeloid
LV147	Borcherding_h_Immune_cells_of_PB_Kidney_ccRCC_2_B_Cell	0.0495927	0.756462	1.59351e-31	1.97887e-32	Lymphoid
LV147	Young_IN14_Normal_mature_kidney_immune_Proliferating_NK_cell	0.0492251	0.802606	1.00762e-49	5.55674e-51	Lymphoid
LV147	Borcherding_h_ccRCC_Myeloid_9_Monocyte_CD16+Monocyte	0.0488686	0.74394	2.95249e-33	3.36497e-34	Myeloid
LV147	Young_IT15_Kidney_tumour_immune_Proliferating_T_cell	0.0464333	0.786536	3.20229e-45	2.15841e-46	Lymphoid
LV147	Young_IT17_Kidney_tumour_immune_Plasmacytoid_dendritic_cell	0.0450726	0.707498	2.91818e-23	5.69807e-24	Lymphoid
LV147	Bi_h_mRCC_41BB-Hi_CD8+_T_cell	0.0440884	0.839824	7.72124e-27	1.25218e-27	Lymphoid
LV147	Menon_h_adult_COV_sc-markers_Immune_T_Cells	0.038369	0.842383	4.8025e-48	2.84462e-49	Lymphoid
LV147	Young_IT13_Kidney_tumour_immune_NK_cell_1	0.0370672	0.74815	2.36855e-33	2.67043e-34	Lymphoid
LV147	Borcherding_h_Immune_cells_of_PB_Kidney_ccRCC_3_NK_Cell	0.0280052	0.776687	1.77055e-42	1.3091e-43	Lymphoid
LV147	Borcherding_h_ccRCC_TCD4_7	0.0255796	0.782975	1.22438e-40	1.01031e-41	Lymphoid
LV147	Bi_h_mRCC_Myeloid_Cycling_TAM	0.023009	0.779342	3.08397e-25	5.50529e-26	Myeloid
LV147	Young_IN16_Normal_mature_kidney_immune_Plasmacytoid_DC	0.0221895	0.74627	2.3046e-32	2.73953e-33	Myeloid
LV147	Borcherding_h_ccRCC_T_CD8_6	0.0184216	0.785106	3.20328e-43	2.30301e-44	Lymphoid
LV147	Kuppe_h_CKD_CD10negative_AnnotationLevel2_Macrophages	0.0171457	0.757384	5.10078e-31	6.45932e-32	Myeloid
LV147	Borcherding_h_ccRCC_Myeloid_5_Monocyte_CD14+Monocyte	0.0165171	0.750042	1.73062e-27	2.69349e-28	Myeloid
LV147	Kuppe_h_CKD_PDGRFb_AnnotationLevel2_Dendritic_Cells	0.0118776	0.747201	1.96279e-29	2.79826e-30	Myeloid
LV147	Borcherding_h_ccRCC_T_CD8_0	0.0103298	0.747589	2.33063e-33	2.61816e-34	Lymphoid
LV147	Borcherding_h_ccRCC_Myeloid_16_DC_pDC	0.00679239	0.735623	4.29988e-30	5.8491e-31	Myeloid
LV147	Menon_h_adult_COV_sc-markers_B_Cells	0.00621901	0.846105	1.14711e-18	2.78342e-19	Lymphoid
LV156	Bi_h_mRCC_CXCL10-Hi_TAM	0.0960887	0.820015	3.18481e-42	2.3808e-43	Myeloid
LV156	Bi_h_mRCC_Myeloid_CXCL10-Hi_TAM	0.0920001	0.876411	3.36966e-17	9.02981e-18	Myeloid
LV156	Menon_h_adult_COV_sc-markers_Myeloid	0.0424163	0.750615	3.00942e-47	1.83172e-48	Myeloid
LV156	Borcherding_h_ccRCC_Myeloid_19_DC_moDC	0.0268359	0.700047	4.3645e-16	1.22841e-16	Myeloid
LV156	Bi_h_mRCC_GPNMB-Hi_TAM	0.00906017	0.797354	8.64759e-34	9.5731e-35	Myeloid
LV156	Borcherding_h_ccRCC_Macrophage_TAM_2	0.00898303	0.763403	1.5726e-33	1.76018e-34	Myeloid
LV156	Bi_h_mRCC_FOLR2-Hi_TAM	0.000212	0.762644	1.64799e-26	2.73992e-27	Myeloid
LV173	Borcherding_h_ccRCC_Myeloid_14_Macrophage_Macrophage_nonTAM	0.0965275	0.760209	7.22779e-34	7.9423e-35	Myeloid
LV173	Young_IT15_Kidney_tumour_immune_Proliferating_T_cell	0.0207098	0.710741	8.30848e-30	1.16074e-30	Lymphoid
LV173	Liao_h_adult_Glomerular_parietal_epithelial_cells	0.00710807	0.749852	1.60376e-13	5.43103e-14	Endothelial
LV173	Bi_h_mRCC_TP2	0.0022112	0.701104	3.74719e-24	7.07189e-25	Tumor
LV175	Kuppe_h_CKD_PDGRFb_AnnotationLevel3_Fibroblasts_4b	0.071935	0.701296	7.06314e-07	4.00475e-07	Stroma
LV175	Young_Non-Immune_Normal_without_PT_EN13	0.0585438	0.74187	2.47982e-26	4.16342e-27	Not ass.
LV175	Young_IN12_Normal_mature_kidney_immune_Private	0.0578565	0.716157	2.14317e-09	9.63899e-10	Not ass.
LV175	Borcherding_h_ccRCC_Macrophage_TAM_1	0.045373	0.708733	2.63876e-14	8.45092e-15	Myeloid
LV175	Borcherding_h_ccRCC_Myeloid_13_Macrophage_Macrophage_ResidentMacrophage	0.0187144	0.721469	6.15346e-10	2.70219e-10	Myeloid
LV175	Bi_h_mRCC_FOLR2-Hi_TAM	0.0143587	0.741192	1.08791e-18	2.622e-19	Myeloid
LV175	Borcherding_h_ccRCC_DE_CD4_TIvsPB	0.00787661	0.71083	5.61315e-07	3.15052e-07	Not ass.
LV175	Muto_h_Adult_scRNA_MES	0.00759572	0.737454	1.98666e-14	6.31382e-15	Stroma
LV182	Liu_h_CKTR_B_cells_2	0.23082	0.885931	3.21838e-14	1.0373e-14	Lymphoid
LV182	Bi_h_mRCC_Lymphoid_Plasma_cell	0.12196	0.904655	1.83617e-15	5.44551e-16	Lymphoid
LV182	Kuppe_h_CKD_CD10negative_AnnotationLevel3_Plasma_Cells	0.0851081	0.950652	1.65233e-14	5.21753e-15	Lymphoid
LV182	Bi_h_mRCC_Plasma_cell	0.0436809	0.946999	6.68419e-15	2.05878e-15	Lymphoid
LV189	Muto_h_Adult_scRNA_DCT1	0.186559	0.926126	1.21877e-29	1.71763e-30	DCT
LV189	Legouis_h_CNT	0.149946	0.888475	9.08729e-65	2.30152e-66	DCT
LV189	Legouis_h_DCT	0.116212	0.847893	1.91865e-63	5.72148e-65	DCT
LV189	Young_Non-Immune_Normal_without_PT_EN6	0.0969873	0.861712	3.74281e-42	2.81322e-43	Not ass.
LV189	Kuppe_h_CKD_PDGRFb_AnnotationLevel2_Prinicipal_Cells	0.0726876	0.856249	4.27574e-85	4.54122e-87	CD
LV189	Muto_h_Adult_scRNA_CNT	0.0389993	0.979437	1.22936e-38	1.1249e-39	DCT
LV189	Legouis_h_TAL	0.0370613	0.783581	2.56531e-49	1.43565e-50	LOH
LV189	Legouis_h_PC-CD	0.0303977	0.837501	2.27539e-61	7.43592e-63	CD
LV189	Wilson_h_diabetic_with_vs_without_proteinuria_DCT	0.0273438	0.832173	5.17783e-29	7.48755e-30	DCT
LV189	Muto_h_Adult_scRNA_DCT2	0.0268769	0.991451	1.94986e-30	2.5807e-31	DCT
LV189	Kuppe_h_CKD_CD10negative_AnnotationLevel2_Collecting_Duct_Principal_Cells	0.0224984	0.80078	1.10446e-57	4.28609e-59	CD
LV189	Wilson_h_diabetic_with_vs_without_proteinuria_CD_ICB	0.0118298	0.740651	6.89849e-34	7.49591e-35	CD
LV189	Wilson_h_diabetic_with_vs_without_proteinuria_CD_PC	0.00817618	0.720253	1.5413e-27	2.38624e-28	CD
LV189	Wilson_h_diabetic_vs_control_DCT	0.00666879	0.847686	1.32029e-26	2.18431e-27	DCT
LV189	Kuppe_h_CKD_PDGRFb_AnnotationLevel3_Thick_Ascending_Limb	0.00624424	0.809899	6.86792e-65	1.71137e-66	LOH
LV189	Young_F11_Foetal_kidney_Nephrogenesis_Ureteric_bud	0.00452722	0.761304	4.6039e-46	2.93386e-47	Fetal
LV189	Young_F4_Foetal_kidney_Nephrogenesis_Intermediate_population	0.00390721	0.720539	2.40647e-33	2.723e-34	Fetal
LV194	Uchimura_h_organoid_TFupreg_differentiation_toward_IC	0.126243	0.828485	7.84255e-33	9.09839e-34	Other
LV194	Kuppe_h_CKD_CD10negative_AnnotationLevel3_Thick_Ascending_Limb_3	0.116199	0.82341	4.02491e-52	1.95656e-53	LOH
LV194	Kuppe_h_CKD_CD10negative_AnnotationLevel3_Intercalated_Cells_B	0.104258	0.790521	1.62845e-55	6.91823e-57	CD
LV194	Young_N0_Normal_mature_kidney_Nephron_epithelium_Loop_of_Henle	0.0857812	0.809716	1.59385e-25	2.79315e-26	LOH
LV194	Liu_h_CKTR_NKT_cells	0.0663094	0.768645	2.00493e-17	5.25803e-18	Lymphoid
LV194	Liao_h_adult_Distal_tubule_cells	0.062176	0.831096	1.92304e-27	3.00083e-28	DCT
LV194	Kuppe_h_CKD_CD10negative_AnnotationLevel3_Thick_Ascending_Limb_4	0.0437256	0.81902	8.30824e-55	3.63146e-56	LOH
LV194	Legouis_h_TAL	0.03426	0.706592	1.89027e-26	3.15045e-27	LOH
LV194	Kuppe_h_CKD_CD10negative_AnnotationLevel2_Proximal_Tubule	0.0296245	0.769793	8.30356e-30	1.15666e-30	PT
LV194	Kuppe_h_CKD_PDGRFb_AnnotationLevel2_Prinicipal_Cells	0.0278338	0.7655	3.94199e-47	2.41543e-48	CD
LV194	Kuppe_h_CKD_CD10negative_AnnotationLevel2_Uroethlial_Cells	0.0210712	0.785192	4.848e-18	1.21398e-18	Urothelial
LV194	Young_Non-Immune_Normal_without_PT_EN10	0.0108927	0.710112	6.69027e-19	1.58784e-19	Not ass.
LV194	Kuppe_h_CKD_CD10negative_AnnotationLevel2_Collecting_Duct_Principal_Cells	0.00813308	0.758524	3.80901e-42	2.87854e-43	CD
LV194	Liu_h_CKTR_Distal_tubules	0.00446902	0.913724	9.5355e-23	1.91255e-23	DCT
LV209	Borcherding_h_Immune_cells_of_PB_Kidney_ccRCC_2_B_Cell	0.0608728	0.731697	6.07225e-25	1.10878e-25	Lymphoid
LV209	Borcherding_h_ccRCC_Myeloid_9_Monocyte_CD16+Monocyte	0.0593499	0.738241	2.03531e-30	2.70347e-31	Myeloid
LV209	Borcherding_h_Immune_cells_of_PB_Kidney_ccRCC_3_NK_Cell	0.0399916	0.704103	6.67009e-23	1.32421e-23	Lymphoid
LV209	Borcherding_h_ccRCC_Myeloid_5_Monocyte_CD14+Monocyte	0.0320142	0.722143	4.26034e-21	9.03235e-22	Myeloid
LV209	Borcherding_h_ccRCC_TCD4_7	0.0297038	0.735389	1.99551e-27	3.13021e-28	Lymphoid
LV209	Borcherding_h_ccRCC_Myeloid_2_Monocyte_CD14+Monocyte	0.029469	0.734452	1.15724e-19	2.61419e-20	Myeloid
LV209	Young_IT13_Kidney_tumour_immune_NK_cell_1	0.0281795	0.733488	1.95267e-28	2.87157e-29	Lymphoid
LV209	Kuppe_h_CKD_CD10negative_AnnotationLevel2_Macrophages	0.028024	0.745621	3.54828e-27	5.65289e-28	Myeloid
LV209	Young_IF5_Foetal_kidney_immune_Monocyte/granulocyte	0.0212455	0.705316	1.73113e-19	3.97423e-20	Fetal
LV209	Kuppe_h_CKD_PDGRFb_AnnotationLevel2_Dendritic_Cells	0.0180927	0.781007	7.59461e-36	7.66286e-37	Myeloid
LV209	Kuppe_h_CKD_PDGRFb_AnnotationLevel3_Dendritic_Cells	0.0127743	0.788569	1.00481e-37	9.56948e-39	Myeloid
LV209	Menon_h_adult_COV_sc-markers_non_specific	0.00185518	0.727171	1.37397e-10	5.71653e-11	Not ass.
LV230	Borcherding_h_ccRCC_TCD4_6	0.232953	0.877442	2.39111e-17	6.3294e-18	Lymphoid
LV230	Kuppe_h_CKD_PDGRFb_AnnotationLevel3_Fibroblast_6	0.127639	0.721517	2.66557e-14	8.54768e-15	Stroma
LV230	Borcherding_h_ccRCC_Macrophage_TAM_1	0.097918	0.780087	4.57857e-22	9.38907e-23	Myeloid
LV230	Borcherding_h_ccRCC_Myeloid_10_Monocyte_CD14+Monocyte	0.0928358	0.765179	4.55726e-13	1.59355e-13	Myeloid
LV230	Kuppe_h_CKD_PDGRFb_AnnotationLevel3_Fibroblasts_4b	0.0834855	0.929216	5.89146e-23	1.16722e-23	Stroma
LV230	Borcherding_h_ccRCC_Myeloid_13_Macrophage_Macrophage_ResidentMacrophage	0.0604005	0.751324	3.26965e-11	1.28889e-11	Myeloid
LV230	Young_IT13_Kidney_tumour_immune_NK_cell_1	0.0416224	0.719256	1.10581e-25	1.91077e-26	Lymphoid
LV230	Kuppe_h_CKD_CD10negative_AnnotationLevel3_Injured_Endothelial_Cells	0.0332686	0.787683	3.88164e-12	1.43659e-12	Endothelial
LV230	Menon_h_adult_COV_sc-markers_non_specific	0.0261355	0.720595	3.21892e-10	1.37935e-10	Not ass.
LV230	Kuppe_h_CKD_CD10negative_AnnotationLevel2_Basophils	0.0190471	0.720268	4.0194e-09	1.84223e-09	Myeloid
LV230	Young_Non-Immune_Normal_without_PT_EN14	0.0128026	0.713543	4.65148e-25	8.37951e-26	Not ass.
LV242	Young_PT3	0.0808456	0.729135	4.98556e-29	7.18915e-30	Not ass.
LV242	Borcherding_h_ccRCC_Myeloid_6_Monocyte_CD16+Monocyte	0.055689	0.707542	2.87496e-15	8.64368e-16	Myeloid
LV242	Young_Non-Immune_Normal_without_PT_EN2	0.0338705	0.736076	1.07936e-30	1.3977e-31	Not ass.
LV242	Kuppe_h_CKD_CD10negative_AnnotationLevel2_Uroethlial_Cells	0.00171025	0.735271	5.16821e-11	2.08164e-11	Urothelial
LV242	Bi_h_mRCC_41BB-Hi_CD8+_T_cell	0.000420555	0.701289	1.41396e-10	5.90081e-11	Lymphoid
LV249	Stewart_h_fetal_immune_compartment_Proliferating_NK_cell	0.206932	0.839874	1.33774e-05	8.49202e-06	Fetal
LV249	Stewart_h_fetal_immune_compartment_NK_cell	0.184488	0.997559	2.57271e-09	1.16129e-09	Fetal
LV249	Young_IT12_Kidney_tumour_immune_NK_cell_2	0.14864	0.81676	3.1895e-53	1.49833e-54	Lymphoid
LV249	Bi_h_mRCC_Lymphoid_NKT	0.112721	0.978506	2.54014e-10	1.075e-10	Lymphoid
LV249	Stewart_h_adult_immune_compartment_NK_cell	0.111126	0.978534	1.56671e-09	7.00157e-10	Lymphoid
LV249	Borcherding_h_ccRCC_T_CD8_8	0.0957779	0.884126	2.30655e-20	5.04087e-21	Lymphoid
LV249	Young_IT10_Kidney_tumour_immune_NK_cell_1	0.0741514	0.858953	2.49297e-64	6.61939e-66	Lymphoid
LV249	Young_N6_Normal_mature_kidney_Nephron_epithelium	0.064628	0.718531	3.37437e-20	7.44347e-21	Other
LV249	Bi_h_mRCC_Lymphoid_FGFBP2-_NK	0.0600036	0.935801	1.17554e-16	3.20777e-17	Lymphoid
LV249	Young_IN1_Normal_mature_kidney_immune_NKT_cell	0.0521325	0.914838	4.09293e-49	2.32401e-50	Lymphoid
LV249	Borcherding_h_Immune_cells_of_PB_Kidney_ccRCC_3_NK_Cell	0.0321	0.789679	1.186e-55	4.94167e-57	Lymphoid
LV249	Young_IT13_Kidney_tumour_immune_NK_cell_1	0.0137219	0.709492	5.60082e-29	8.1221e-30	Lymphoid
LV249	Menon_h_adult_COV_sc-markers_Immune_T_Cells	0.0118385	0.778845	8.06494e-39	7.2479e-40	Lymphoid
LV249	Young_IT9_Kidney_tumour_immune_NKT_cell	0.0061492	0.903122	7.76748e-57	3.0778e-58	Lymphoid
LV259	Bi_h_mRCC_Myeloid_GPNMB-Hi_TAM	0.309646	0.993895	2.48354e-23	4.8291e-24	Myeloid
LV259	Bi_h_mRCC_GPNMB-Hi_TAM	0.225589	0.952822	3.96412e-64	1.08495e-65	Myeloid
LV259	Borcherding_h_ccRCC_Macrophage_TAM_2	0.0963675	0.82276	6.90334e-42	5.32978e-43	Myeloid
LV259	Borcherding_h_ccRCC_Myeloid_3_Macrophage_Macrophage_TAM	0.05524	0.759207	1.52774e-41	1.21071e-42	Myeloid
LV259	Menon_h_adult_COV_sc-markers_Myeloid	0.0464893	0.819196	6.95327e-64	1.98827e-65	Myeloid
LV259	Borcherding_h_Immune_cells_of_PB_Kidney_ccRCC_0_APC_Monocyte	0.0312813	0.75788	3.82626e-41	3.07914e-42	Myeloid
LV259	Bi_h_mRCC_FOLR2-Hi_TAM	0.0188376	0.881951	9.92706e-46	6.48828e-47	Myeloid
LV259	Young_IF5_Foetal_kidney_immune_Monocyte/granulocyte	0.00788953	0.739905	3.5042e-30	4.73811e-31	Fetal
LV283	Bi_h_mRCC_Myeloid_CXCL10-Hi_TAM	0.345125	0.93554	1.35719e-21	2.82193e-22	Myeloid
LV283	Bi_h_mRCC_Macrophage_M1_Curated	0.116338	0.802991	1.24045e-05	7.83391e-06	Myeloid
LV283	Bi_h_mRCC_MX1-Hi_CD8+_T_cell	0.0761628	0.827103	1.82863e-14	5.79665e-15	Lymphoid
LV283	Bi_h_mRCC_CXCL10-Hi_TAM	0.0518753	0.716056	1.93054e-19	4.43994e-20	Myeloid
LV283	Bi_h_mRCC_Lymphoid_41BB-Hi_CD8+_T_cell	0.0414339	0.835061	6.4949e-18	1.63964e-18	Lymphoid
LV283	Menon_h_adult_COV_sc-markers_Immune_T_Cells	0.0378094	0.707411	2.26765e-23	4.40006e-24	Lymphoid
LV285	Young_IN15_Normal_mature_kidney_immune_Mast_cell	0.263024	0.951905	2.23508e-15	6.68333e-16	Myeloid
LV285	Stewart_h_adult_immune_myeloid_subcompartment_Mast_cell	0.230758	0.999868	1.58696e-08	7.70789e-09	Myeloid
LV285	Stewart_h_adult_immune_compartment_Mast_cell	0.222205	0.999433	1.62894e-08	7.93176e-09	Myeloid
LV285	Bi_h_mRCC_Mast_cell	0.206518	0.966998	1.18927e-13	3.97882e-14	Myeloid
LV285	Young_IT21_Kidney_tumour_immune_Mast_cell	0.195079	0.850835	1.52668e-31	1.88964e-32	Myeloid
LV285	Borcherding_h_ccRCC_Myeloid_18_Monocye_CD14-CD16-Monocyte	0.0469555	0.731274	2.53897e-15	7.62313e-16	Myeloid
LV285	Wu_h_allograft_Mastcells	0.0439204	0.775081	1.68358e-12	6.04521e-13	Myeloid
LV285	Stewart_h_fetal_immune_compartment_Mast_cells	0.0305128	0.999511	9.51474e-08	4.91672e-08	Fetal
LV287	Kuppe_h_CKD_PDGRFb_AnnotationLevel3_Arterioles_1	0.058424	0.702351	1.32894e-20	2.87176e-21	Endothelial
LV287	Liao_h_adult_Glomerular_parietal_epithelial_cells	0.0459535	0.727366	5.18141e-11	2.08907e-11	Endothelial
LV287	Kuppe_h_CKD_CD10negative_AnnotationLevel3_Venular_Endothelium	0.0298621	0.712425	2.8642e-11	1.12555e-11	Endothelial
LV287	Borcherding_h_ccRCC_Myeloid_6_Monocyte_CD16+Monocyte	0.0190963	0.712733	9.17748e-18	2.35061e-18	Myeloid
LV287	Kuppe_h_CKD_CD10negative_AnnotationLevel2_Venular_Endothelium	0.00570932	0.744526	2.17521e-14	6.93082e-15	Endothelial
LV295	Legouis_h_ATL	0.0511424	0.730473	3.92977e-23	7.75358e-24	LOH
LV295	Kuppe_h_CKD_PDGRFb_AnnotationLevel3_Thick_Ascending_Limb	0.0334047	0.7465	1.32304e-36	1.30251e-37	LOH
LV295	Young_F4_Foetal_kidney_Nephrogenesis_Intermediate_population	0.0116733	0.709	1.89707e-26	3.16953e-27	Fetal
LV308	Young_F10_Foetal_kidney_Nephrogenesis_Intermediate_population	0.121575	0.773813	4.79674e-27	7.72024e-28	Fetal
LV308	Borcherding_h_Immune_cells_of_PB_Kidney_ccRCC_17_T_Cell_CD8_T_Cell	0.0686065	0.760654	6.2172e-39	5.53656e-40	Lymphoid
LV308	Borcherding_h_ccRCC_T_CD8_6	0.0573171	0.764647	1.69436e-40	1.41889e-41	Lymphoid
LV308	Young_IT15_Kidney_tumour_immune_Proliferating_T_cell	0.00659123	0.724642	1.02022e-30	1.31696e-31	Lymphoid
LV311	Young_PT4	0.0731698	0.732142	1.37045e-28	2.00977e-29	Not ass.
LV311	Young_Non-Immune_Normal_without_PT_EN8	0.0146489	0.756479	1.18331e-33	1.31963e-34	Not ass.
LV311	Bi_h_mRCC_Tumor_TP2	0.012751	0.707939	5.84266e-24	1.10982e-24	Tumor
LV313	Young_F13_Foetal_kidney_Foetus_other_Ganglia	0.00208865	0.783301	4.3023e-06	2.62567e-06	Fetal
LV320	Young_IN3_Normal_mature_kidney_immune_Junk	0.318927	0.760848	0.0469078	0.0419066	Not ass.
LV331	Young_N15_Normal_mature_ureter_Ureter_epithelium_Urothelium_Mixed	0.121476	0.774252	1.13806e-54	5.02084e-56	Other
LV331	Young_N10_Normal_mature_ureter_Ureter_epithelium_Urothelium_Intermediate_and_basal_cells	0.0585406	0.819573	1.74219e-73	3.27371e-75	Other
LV331	Young_Non-Immune_Normal_without_PT_EN14	0.0294411	0.824485	1.07821e-75	1.71774e-77	Not ass.
LV344	Borcherding_h_ccRCC_Myeloid_19_DC_moDC	0.0635325	0.747918	6.87224e-21	1.46821e-21	Myeloid
LV344	Bi_h_mRCC_CXCL10-Hi_TAM	0.0208432	0.733816	1.59586e-20	3.46161e-21	Myeloid
LV344	Bi_h_mRCC_Myeloid_CXCL10-Hi_TAM	0.0129885	0.749396	1.41321e-07	7.47015e-08	Myeloid
LV350	Young_F13_Foetal_kidney_Foetus_other_Ganglia	0.584443	0.866654	6.69796e-11	2.73062e-11	Fetal
LV360	Young_Non-Immune_Normal_without_PT_EN4	0.114021	0.767177	3.68495e-33	4.22986e-34	Not ass.
LV360	Obradovic_h_ccRCC_CD45NEG_marker_genes_M2_Macrophage	0.0839244	0.871048	1.73273e-23	3.34797e-24	Myeloid
LV360	Young_N12_Normal_mature_kidney_Nephron_epithelium_Proximal_tubuluar_cells_Convoluted_and_straight	0.0562251	0.719941	3.02422e-35	3.10081e-36	Other
LV360	Liu_h_CKTR_NKT_cells	0.0502009	0.827894	1.5292e-27	2.36127e-28	Lymphoid
LV360	Kuppe_h_CKD_CD10negative_AnnotationLevel2_Proximal_Tubule	0.021915	0.738399	6.26451e-26	1.07223e-26	PT
LV360	Young_Non-Immune_Normal_without_PT_EN2	0.00908149	0.712716	9.54345e-33	1.11886e-33	Not ass.
LV360	Young_Non-Immune_Normal_without_PT_EN8	0.00520108	0.702923	5.56692e-30	7.66362e-31	Not ass.
LV360	Kuppe_h_CKD_CD10negative_AnnotationLevel3_Proximal_Tubule	0.00440644	0.745129	2.61807e-27	4.13886e-28	PT
LV360	Liao_h_adult_Proximal_tubule_cells	0.000203876	0.862291	5.58949e-21	1.19188e-21	PT
LV362	Borcherding_h_Immune_cells_of_PB_Kidney_ccRCC_19_APC_DC	0.130988	0.882383	1.71999e-76	2.59966e-78	Myeloid
LV362	Borcherding_h_ccRCC_Myeloid_16_DC_pDC	0.0902899	0.848794	1.16412e-63	3.37633e-65	Myeloid
LV362	Young_IN16_Normal_mature_kidney_immune_Plasmacytoid_DC	0.0694048	0.842362	9.25896e-61	3.10145e-62	Myeloid
LV362	Borcherding_h_Immune_cells_of_PB_Kidney_ccRCC_2_B_Cell	0.00264826	0.707625	3.41579e-21	7.19996e-22	Lymphoid
LV370	Young_F13_Foetal_kidney_Foetus_other_Ganglia	0.130316	0.841984	1.67472e-07	8.91408e-08	Fetal
LV375	Menon_h_adult_DKD_ACE2_signature	0.113081	0.849524	2.70133e-70	5.51743e-72	Not ass.
LV375	Borcherding_h_ccRCC_Macrophage_TAM_2	0.104249	0.778691	5.2903e-31	6.72093e-32	Myeloid
LV375	Kuppe_h_CKD_CD10plus_AnnotationLevel3_S1	0.102264	0.922046	1.83926e-25	3.25327e-26	PT
LV375	Menon_h_adult_LD_ACE2_signature	0.100717	0.811684	9.05576e-60	3.21835e-61	Not ass.
LV375	Liu_h_CKTR_B_cells_2	0.0786051	0.85595	1.033e-12	3.67965e-13	Lymphoid
LV375	Young_N8_Normal_mature_kidney_Nephron_epithelium_Loop_of_Henle	0.0718799	0.83146	4.54145e-64	1.28007e-65	LOH
LV375	Young_N21_Normal_mature_ureter_Ureter_others_Fibroblasts	0.0556809	0.791711	1.369e-51	6.82264e-53	Stroma
LV375	Kuppe_h_CKD_CD10negative_AnnotationLevel3_Podocytes	0.0470055	0.730431	1.47615e-32	1.74267e-33	Podocytes
LV375	Young_PT2	0.0468395	0.719216	1.19751e-27	1.83931e-28	Not ass.
LV375	Bi_h_mRCC_Lymphoid_Plasma_cell	0.0456547	0.737371	1.47158e-06	8.5722e-07	Lymphoid
LV375	Borcherding_h_ccRCC_Myeloid_3_Macrophage_Macrophage_TAM	0.0335098	0.773831	4.9381e-45	3.34855e-46	Myeloid
LV375	Young_F6_Foetal_kidney_Foetus_other_Fibroblasts	0.0328336	0.713643	3.96885e-28	5.95003e-29	Fetal
LV375	Bi_h_mRCC_TP2	0.0293508	0.746958	1.35522e-32	1.59438e-33	Tumor
LV375	Young_T2_Non-Immune_Tumor_Kidney_Endothelium_Ascending_vasa_recta_VCAM1	0.0283428	0.767613	4.72117e-43	3.41359e-44	Endothelial
LV375	Bi_h_mRCC_Cycling_Tumor	0.0269388	0.739087	1.40678e-35	1.42517e-36	Tumor
LV375	Young_T15_Non-Immune_Tumor_Kidney_Papillary_renal_cell_carcinoma	0.0156728	0.772959	1.24609e-43	8.80611e-45	Tumor
LV375	Menon_h_adult_COV_sc-markers_Myeloid	0.015345	0.756289	7.99708e-41	6.53356e-42	Myeloid
LV375	Bi_h_mRCC_FOLR2-Hi_TAM	0.00675769	0.843976	1.242e-36	1.21765e-37	Myeloid
LV375	Kuppe_h_CKD_PDGRFb_AnnotationLevel3_Fibroblast_2	0.00650459	0.836312	1.19219e-30	1.55355e-31	Stroma
LV375	Bi_h_mRCC_GPNMB-Hi_TAM	0.0046727	0.78948	9.82161e-27	1.60484e-27	Myeloid
LV375	Kuppe_h_CKD_CD10negative_AnnotationLevel2_Collecting_Duct_Principal_Cells	0.000215781	0.76527	2.83175e-40	2.3945e-41	CD
LV379	Young_IT5_Kidney_tumour_immune_Junk	0.257791	0.844651	1.0897e-15	3.17828e-16	Not ass.
LV379	Borcherding_h_ccRCC_Macrophage_TAM_1	0.0174414	0.733255	4.47159e-18	1.11607e-18	Myeloid
LV382	Legouis_h_ICA	0.0322364	0.758355	3.48459e-38	3.23122e-39	CD
LV382	Legouis_h_ICB	0.0290661	0.706669	4.4744e-25	8.02394e-26	CD
LV382	Young_Non-Immune_Normal_without_PT_EN10	0.00131527	0.710801	9.56022e-18	2.45254e-18	Not ass.
LV392	Kuppe_h_CKD_CD10negative_AnnotationLevel3_Podocytes	0.0519251	0.736707	9.69979e-31	1.24814e-31	Podocytes
LV392	Young_PT4	0.0491835	0.77956	5.33635e-42	4.05458e-43	Not ass.
LV392	Young_F7_Foetal_kidney_Nephrogenesis_Cap_mesenchyme	0.0384009	0.702397	4.33399e-22	8.86981e-23	Fetal
LV392	Young_T5_Non-Immune_Tumor_Kidney_Wilms_tumour_Primitive_vesicle_like_cell	0.0267326	0.725562	2.75458e-27	4.36592e-28	Other
LV392	Menon_h_adult_LD_ACE2_signature	0.0238761	0.703573	7.10563e-24	1.35843e-24	Not ass.
LV392	Kuppe_h_CKD_CD10negative_AnnotationLevel3_Thick_Ascending_Limb_4	0.017031	0.70874	4.065e-20	9.03333e-21	LOH
LV392	Lake_h_adult_subclustering_CD_IC_IC-A2_Collecting_Duct-Intercalated_Cells_Type_A_(medulla)	0.0166016	0.720558	1.84256e-09	8.27947e-10	CD
LV392	Young_T7_Non-Immune_Tumor_Kidney_Renal_cell_carcinoma	0.0161715	0.719837	7.0245e-26	1.20518e-26	Tumor
LV392	Lake_h_adult_IC-A2_Collecting_Duct-Intercalated_Cells_Type_A_(medulla)	0.00804797	0.756247	9.77371e-13	3.46951e-13	CD
LV392	Liao_h_adult_Distal_tubule_cells	0.00412125	0.746829	2.82501e-13	9.71673e-14	DCT
LV396	Legouis_h_Stroma	0.0709193	0.727404	3.084e-17	8.23911e-18	Stroma
LV396	Young_F6_Foetal_kidney_Foetus_other_Fibroblasts	0.0472318	0.700588	9.5767e-22	1.98341e-22	Fetal
LV396	Legouis_h_Immune	0.0090946	0.752699	8.19919e-11	3.35604e-11	Other
LV399	Bi_h_mRCC_Myeloid_GPNMB-Hi_TAM	0.00349266	0.821679	3.89819e-11	1.5494e-11	Myeloid
LV406	Kuppe_h_CKD_PDGRFb_AnnotationLevel3_Fibroblasts_4a	0.00988099	0.724422	4.35947e-10	1.8859e-10	Stroma
LV416	Young_IT2_Kidney_tumour_immune_CD8_T_cell	0.113415	0.741559	1.47572e-22	2.97797e-23	Lymphoid
LV416	Borcherding_h_ccRCC_T_CD8_5	0.086097	0.813661	7.99307e-19	1.91011e-19	Lymphoid
LV416	Borcherding_h_ccRCC_T_CD8_0	0.058084	0.755438	8.13123e-45	5.58026e-46	Lymphoid
LV416	Young_IT3_Kidney_tumour_immune_CD8_T_cell	0.0492027	0.737814	1.09861e-38	1.00078e-39	Lymphoid
LV416	Young_IT6_Kidney_tumour_immune_T_regulatory	0.0337158	0.749713	9.90228e-32	1.20138e-32	Lymphoid
LV416	Young_IN1_Normal_mature_kidney_immune_NKT_cell	0.0239933	0.813227	2.03531e-30	2.71042e-31	Lymphoid
LV416	Bi_h_mRCC_CXCL10-Hi_TAM	0.00588483	0.725291	4.21495e-21	8.9189e-22	Myeloid
LV416	Menon_h_adult_COV_sc-markers_Immune_T_Cells	0.00267853	0.801743	9.77465e-48	5.86958e-49	Lymphoid
LV427	Wilson_h_diabetic_vs_control_PCT	0.106609	0.859765	1.93368e-66	4.34447e-68	PT
LV427	Legouis_h_ICB	0.0985271	0.828285	3.13568e-54	1.42181e-55	CD
LV427	Menon_h_adult_LD_ACE2_signature	0.0896697	0.783316	1.14344e-45	7.52014e-47	Not ass.
LV427	Young_T2_Non-Immune_Tumor_Kidney_Endothelium_Ascending_vasa_recta_VCAM1	0.0702719	0.806228	2.94741e-51	1.50501e-52	Endothelial
LV427	Wilson_h_diabetic_with_vs_without_proteinuria_CD_ICA	0.0650886	0.87266	4.48653e-48	2.63914e-49	CD
LV427	Legouis_h_POD	0.0650723	0.777089	9.73418e-39	8.82756e-40	Podocytes
LV427	Legouis_h_ICA	0.0626997	0.813513	1.25341e-49	6.96341e-51	CD
LV427	Lake_h_adult_subclustering_CD_PC_PC-1_Collecting_system-Principal_Cells_(cortex)	0.0503573	0.878	1.10606e-14	3.46549e-15	CD
LV427	Menon_h_adult_COV_sc-markers_Immune_T_Cells	0.0495942	0.721059	5.29189e-21	1.12409e-21	Lymphoid
LV427	Young_IT3_Kidney_tumour_immune_CD8_T_cell	0.0467685	0.746833	9.27914e-33	1.08264e-33	Lymphoid
LV427	Legouis_h_PT3	0.046729	0.851184	2.23609e-53	1.04132e-54	PT
LV427	Legouis_h_EC	0.0463773	0.829182	5.08687e-48	3.03384e-49	Endothelial
LV427	Legouis_h_ATL	0.0458883	0.829918	1.55136e-42	1.14071e-43	LOH
LV427	Lake_h_adult_DCT_Distal_Convoluted_Tubule	0.0455736	0.898056	3.18289e-19	7.41114e-20	DCT
LV427	Lake_h_adult_ATL-3_Thin_ascending_limb	0.04397	0.919799	1.033e-17	2.65845e-18	LOH
LV427	Legouis_h_PT1	0.0403558	0.766045	1.13464e-34	1.19582e-35	PT
LV427	Legouis_h_TAL	0.035979	0.751069	6.16316e-32	7.45218e-33	LOH
LV427	Legouis_h_DCT	0.0333307	0.805593	2.37455e-40	1.99819e-41	DCT
LV427	Wilson_h_diabetic_vs_control_DCT_CT	0.0331292	0.839597	1.38923e-31	1.71384e-32	DCT
LV427	Young_Non-Immune_Normal_without_PT_EN14	0.0314104	0.711189	3.34638e-25	5.98739e-26	Not ass.
LV427	Young_Non-Immune_Normal_without_PT_EN18	0.0282734	0.796165	4.2109e-47	2.59741e-48	Not ass.
LV427	Legouis_h_PC-CD	0.0264195	0.79903	1.07815e-39	9.29289e-41	CD
LV427	Legouis_h_PT2	0.0253793	0.812775	4.07245e-49	2.29575e-50	PT
LV427	Kuppe_h_CKD_PDGRFb_AnnotationLevel3_Glomerular_Capillaries_1	0.023594	0.761312	6.95087e-34	7.58122e-35	Endothelial
LV427	Lake_h_adult_PC-2_Collecting_system-PCs-Stressed_Dissoc_Subset	0.0217367	0.860326	1.25777e-18	3.06222e-19	CD
LV427	Muto_h_Adult_scRNA_MES	0.0184558	0.832768	7.29126e-25	1.34031e-25	Stroma
LV427	Menon_h_adult_DKD_ACE2_signature	0.0178396	0.80754	2.16016e-50	1.13832e-51	Not ass.
LV427	Legouis_h_trajectory2	0.0147902	0.871028	9.2017e-23	1.84184e-23	PT
LV427	Der_h_Lupus_nephritis_upregulated_in_proliferative_tubular	0.0138843	0.753483	2.0811e-14	6.62245e-15	PT
LV427	Lake_h_adult_PT-1_Proximal_Tubule_Epithelial_Cells_(S1/S2)	0.00856824	0.858424	1.23235e-16	3.37284e-17	PT
LV427	Kuppe_h_CKD_PDGRFb_AnnotationLevel3_Arterioles_1	0.00585875	0.763974	5.39259e-30	7.4016e-31	Endothelial
LV427	Legouis_h_Stroma	0.00553669	0.831844	5.93616e-37	5.79552e-38	Stroma
LV427	Lake_h_adult_subclustering_CD_IC_IC-A1_Collecting_Duct-Intercalated_Cells_Type_A_(cortex)	0.00477664	0.919746	1.0442e-17	2.69154e-18	CD
LV427	Lake_h_adult_PT-3_Proximal_Tubule_Epithelial_Cells-Stress/Inflam	0.00297542	0.777828	6.67277e-19	1.58097e-19	PT
LV427	Muto_h_Adult_scRNA_PODO	3.888e-05	0.861306	4.64536e-34	5.0097e-35	Podocytes
LV439	Obradovic_h_ccRCC_CD45NEG_marker_genes_Epithelial_1	0.132703	0.774893	3.84206e-06	2.33223e-06	Other
LV461	Bi_h_mRCC_MitoHigh_NK	0.609176	0.862163	3.85216e-11	1.52954e-11	Lymphoid
LV461	Bi_h_mRCC_MitoHigh_T-Helper	0.179543	0.747609	1.52772e-08	7.40146e-09	Lymphoid
LV461	Borcherding_h_ccRCC_Myeloid_11_Monocyte_CD14-CD16-Monocyte	0.101035	0.746759	2.98652e-16	8.35689e-17	Myeloid
LV461	Bi_h_mRCC_MitoHigh_CD8+_T_cell	0.0197959	0.843059	1.50777e-19	3.44916e-20	Lymphoid
LV479	Borcherding_h_ccRCC_T_CD8_5	0.132809	0.729748	1.63293e-08	7.95786e-09	Lymphoid
LV479	Borcherding_h_ccRCC_DE_CD4_TIvsPB	0.0577496	0.790203	1.4641e-10	6.11835e-11	Not ass.
LV479	Kuppe_h_CKD_PDGRFb_AnnotationLevel3_Fibroblasts_4b	0.00986683	0.752587	6.53055e-09	3.06519e-09	Stroma
LV497	Kuppe_h_CKD_CD10plus_AnnotationLevel3_S3_2	0.0198884	0.795321	3.10426e-07	1.69035e-07	PT
LV497	Young_PT8	0.0101256	0.736267	1.50885e-09	6.73681e-10	Not ass.
LV506	Young_F13_Foetal_kidney_Foetus_other_Ganglia	0.20585	0.866053	1.33024e-08	6.40669e-09	Fetal
LV518	Young_Non-Immune_Normal_without_PT_EN8	0.0154363	0.700197	2.16016e-21	4.51798e-22	Not ass.
LV523	Kuppe_h_CKD_CD10negative_AnnotationLevel1_Neuronal	0.22172	0.986498	1.12914e-29	1.5867e-30	Other
LV523	Kuppe_h_CKD_CD10negative_AnnotationLevel2_Schwann_Cells	0.178714	0.986964	9.98317e-30	1.39879e-30	Other
LV523	Kuppe_h_CKD_CD10negative_AnnotationLevel3_Schwann_Cells	0.173559	0.987919	7.77596e-30	1.07999e-30	Other
LV540	Menon_h_adult_COV_sc-markers_Urothelial	0.0546096	0.703473	1.18139e-27	1.80972e-28	Urothelial
LV562	Legouis_h_PC-CD	0.064002	0.70159	4.01765e-20	8.91171e-21	CD
LV580	Young_T13_Non-Immune_Tumor_Kidney_Wilms_tumour_and_fibroblast	0.0882613	0.70948	1.08488e-13	3.61627e-14	Other
LV580	Young_F6_Foetal_kidney_Foetus_other_Fibroblasts	0.0467456	0.72785	2.15426e-31	2.68403e-32	Fetal
LV581	Young_PT1	0.272322	0.952232	0.00210831	0.00162429	Not ass.
LV581	Young_Non-Immune_Normal_without_PT_EN3	0.039389	0.790219	0.0171188	0.0145943	Not ass.
LV589	Young_F11_Foetal_kidney_Nephrogenesis_Ureteric_bud	0.141996	0.838951	1.13836e-64	2.92959e-66	Fetal
LV589	Kuppe_h_CKD_PDGRFb_AnnotationLevel3_Thick_Ascending_Limb	0.124009	0.863993	1.9735e-75	3.22467e-77	LOH
LV589	Kuppe_h_CKD_PDGRFb_AnnotationLevel2_Prinicipal_Cells	0.097082	0.87392	1.92803e-79	2.44154e-81	CD
LV589	Young_F4_Foetal_kidney_Nephrogenesis_Intermediate_population	0.065655	0.826672	3.02423e-60	1.03773e-61	Fetal
LV589	Young_T15_Non-Immune_Tumor_Kidney_Papillary_renal_cell_carcinoma	0.0514634	0.809217	4.31007e-53	2.04235e-54	Tumor
LV589	Kuppe_h_CKD_PDGRFb_AnnotationLevel3_Proximal_Tubule	0.032088	0.835459	2.32705e-64	6.0838e-66	PT
LV589	Young_N20_Normal_mature_kidney_Nephron_epithelium_Pelvis_Pelvic_epithelium	0.0310334	0.704841	3.34817e-24	6.30517e-25	Other
LV589	Young_N8_Normal_mature_kidney_Nephron_epithelium_Loop_of_Henle	0.00542675	0.763341	2.18687e-39	1.91173e-40	LOH
LV589	Young_T4_Non-Immune_Tumor_Kidney_Renal_cell_carcinoma	0.00263234	0.709756	1.16125e-25	2.01131e-26	Tumor
LV598	Legouis_h_Immune	0.209273	0.918836	4.93469e-28	7.45848e-29	Other
LV598	Menon_h_adult_COV_sc-markers_Immune_T_Cells	0.192371	0.908276	2.38405e-66	5.45371e-68	Lymphoid
LV598	Stewart_h_fetal_immune_compartment_CD4_T_cell	0.191079	0.998214	6.71411e-08	3.43385e-08	Fetal
LV598	Young_IT6_Kidney_tumour_immune_T_regulatory	0.167404	0.846109	5.85215e-46	3.77713e-47	Lymphoid
LV598	Young_N6_Normal_mature_kidney_Nephron_epithelium	0.155944	0.75082	1.57629e-21	3.28394e-22	Other
LV598	Young_IT23_Kidney_tumour_immune_B_cell	0.144608	0.897982	2.07523e-22	4.2132e-23	Lymphoid
LV598	Borcherding_h_Immune_cells_of_PB_Kidney_ccRCC_13_T_Cell_CD4_T_Cell	0.116184	0.921764	2.82189e-34	3.03169e-35	Lymphoid
LV598	Borcherding_h_Immune_cells_of_PB_Kidney_ccRCC_10_T_Cell_CD4_T_Cell	0.110232	0.916465	1.7633e-43	1.25333e-44	Lymphoid
LV598	Menon_h_adult_COV_sc-markers_B_Cells	0.105284	0.849475	1.13511e-18	2.74968e-19	Lymphoid
LV598	Young_IT2_Kidney_tumour_immune_CD8_T_cell	0.0937858	0.927006	1.29148e-51	6.38356e-53	Lymphoid
LV598	Borcherding_h_ccRCC_TCD4_3	0.0736383	0.832074	1.14538e-09	5.09059e-10	Lymphoid
LV598	Borcherding_h_ccRCC_T_CD8_11	0.064781	0.883097	7.7743e-34	8.5746e-35	Lymphoid
LV598	Borcherding_h_ccRCC_Myeloid_19_DC_moDC	0.0624304	0.787061	1.28448e-23	2.46612e-24	Myeloid
LV598	Young_IT10_Kidney_tumour_immune_NK_cell_1	0.0521586	0.80722	3.66987e-39	3.23812e-40	Lymphoid
LV598	Young_IN1_Normal_mature_kidney_immune_NKT_cell	0.0468213	0.914305	3.07825e-40	2.61551e-41	Lymphoid
LV598	Young_IT12_Kidney_tumour_immune_NK_cell_2	0.029999	0.809183	1.03809e-41	8.1843e-43	Lymphoid
LV598	Borcherding_h_Immune_cells_of_PB_Kidney_ccRCC_3_NK_Cell	0.0292224	0.768415	1.7943e-39	1.56122e-40	Lymphoid
LV598	Borcherding_h_Immune_cells_of_PB_Kidney_ccRCC_2_B_Cell	0.0285431	0.828588	8.40855e-50	4.60272e-51	Lymphoid
LV598	Young_IN13_Normal_mature_kidney_immune_B_cell	0.0239337	0.734422	3.25755e-20	7.17247e-21	Lymphoid
LV598	Kuppe_h_CKD_PDGRFb_AnnotationLevel3_Dendritic_Cells	0.0201935	0.833239	3.50276e-51	1.8198e-52	Myeloid
LV598	Borcherding_h_ccRCC_T_CD8_0	0.0199343	0.733726	1.81348e-29	2.56318e-30	Lymphoid
LV598	Borcherding_h_ccRCC_Myeloid_9_Monocyte_CD16+Monocyte	0.0171946	0.728336	6.581e-29	9.57041e-30	Myeloid
LV598	Borcherding_h_Immune_cells_of_PB_Kidney_ccRCC_6_T_Cell_CD4_T_Cell	0.00629352	0.884201	2.01236e-34	2.14553e-35	Lymphoid
LV598	Kuppe_h_CKD_PDGRFb_AnnotationLevel2_Dendritic_Cells	0.00389546	0.833306	3.41084e-51	1.75558e-52	Myeloid
LV599	Young_T4_Non-Immune_Tumor_Kidney_Renal_cell_carcinoma	0.183569	0.8914	2.09274e-89	1.53878e-91	Tumor
LV599	Young_T6_Non-Immune_Tumor_Kidney_Renal_cell_carcinoma	0.115675	0.883842	4.38319e-20	9.75832e-21	Tumor
LV599	Young_T12_Non-Immune_Tumor_Kidney_Renal_cell_carcinoma	0.0825912	0.806353	2.50632e-16	6.99272e-17	Tumor
LV599	Bi_h_mRCC_Cycling_Tumor	0.0647504	0.780291	9.26988e-49	5.3014e-50	Tumor
LV599	Young_T9_Non-Immune_Tumor_Kidney_Renal_cell_carcinoma	0.0533754	0.841894	3.44511e-32	4.12343e-33	Tumor
LV599	Bi_h_mRCC_TP2	0.0507533	0.816443	6.99439e-53	3.34291e-54	Tumor
LV599	Young_T17_Non-Immune_Tumor_Kidney_Renal_cell_carcinoma	0.0451695	0.755232	5.60881e-39	4.97186e-40	Tumor
LV599	Young_T7_Non-Immune_Tumor_Kidney_Renal_cell_carcinoma	0.0414877	0.736092	2.85339e-33	3.24037e-34	Tumor
LV599	Obradovic_h_ccRCC_CD45NEG_marker_genes_Epithelial_1	0.0283869	0.975303	8.04873e-16	2.3048e-16	Other
LV599	Kuppe_h_CKD_PDGRFb_AnnotationLevel3_Proximal_Tubule	0.0127806	0.758373	3.9571e-41	3.2006e-42	PT
LV604	Young_IT23_Kidney_tumour_immune_B_cell	0.312162	0.956678	2.04306e-35	2.07812e-36	Lymphoid
LV604	Menon_h_adult_COV_sc-markers_B_Cells	0.21542	0.862906	2.20306e-24	4.13074e-25	Lymphoid
LV604	Stewart_h_fetal_immune_compartment_B_cell	0.211332	0.994542	2.79528e-09	1.26518e-09	Fetal
LV604	Borcherding_h_ccRCC_T_CD8_11	0.092633	0.835156	3.73919e-32	4.50597e-33	Lymphoid
LV604	Young_IN13_Normal_mature_kidney_immune_B_cell	0.06836	0.787042	4.74965e-36	4.75353e-37	Lymphoid
LV604	Borcherding_h_Immune_cells_of_PB_Kidney_ccRCC_2_B_Cell	0.0668256	0.825639	4.29852e-60	1.5101e-61	Lymphoid
LV604	Bi_h_mRCC_B_cell	0.0349455	0.921797	3.15874e-26	5.32908e-27	Lymphoid
LV604	Bi_h_mRCC_Lymphoid_B_cell	0.0312619	0.901178	1.20276e-26	1.98003e-27	Lymphoid
LV609	Young_Non-Immune_Normal_without_PT_EN14	0.0169053	0.703795	5.78261e-27	9.33059e-28	Not ass.
LV613	Borcherding_h_ccRCC_Myeloid_20	0.154825	0.858375	3.79624e-30	5.1485e-31	Myeloid
LV613	Young_IF6_Foetal_kidney_immune_Megakaryocytes	0.0897528	0.78839	1.42308e-44	9.82436e-46	Fetal
LV617	Stewart_h_fetal_immune_compartment_Macrophage_1	0.254499	0.970366	7.29675e-08	3.73481e-08	Fetal
LV617	Bi_h_mRCC_Macrophage_M2_Curated	0.244152	0.840673	3.05053e-05	2.00378e-05	Myeloid
LV617	Stewart_h_adult_immune_myeloid_subcompartment_MNP-d/Tissue_macrophage	0.182498	0.839343	7.68959e-05	5.1955e-05	Myeloid
LV617	Stewart_h_adult_immune_compartment_MNP-d/Tissue_macrophage	0.146516	0.997758	7.77508e-08	3.99235e-08	Myeloid
LV617	Young_IT5_Kidney_tumour_immune_Junk	0.136614	0.772842	3.07004e-10	1.31304e-10	Not ass.
LV617	Bi_h_mRCC_Myeloid_FOLR2-Hi_TAM	0.114054	0.938605	7.72559e-18	1.96296e-18	Myeloid
LV617	Borcherding_h_ccRCC_Macrophage_TAM_2	0.0814742	0.717297	1.31579e-19	2.98847e-20	Myeloid
LV617	Bi_h_mRCC_FOLR2-Hi_TAM	0.0489036	0.73622	2.94794e-18	7.30963e-19	Myeloid
LV617	Bi_h_mRCC_GPNMB-Hi_TAM	0.0164571	0.723711	1.0501e-16	2.8569e-17	Myeloid
LV617	Bi_h_mRCC_CXCL10-Hi_TAM	0.0084204	0.718888	2.18382e-17	5.75393e-18	Myeloid
LV627	Kuppe_h_CKD_PDGRFb_AnnotationLevel3_Fibroblasts_4a	0.110791	0.782873	9.55424e-13	3.3877e-13	Stroma
LV627	Legouis_h_Stroma	0.0743851	0.731355	7.65382e-18	1.94159e-18	Stroma
LV627	Kuppe_h_CKD_PDGRFb_AnnotationLevel1_Mesenchymal	0.0588348	0.706913	1.82572e-12	6.57049e-13	Stroma
LV627	Wu_h_allograft_Fibroblast	0.00752031	0.861976	2.10563e-10	8.8853e-11	Stroma
LV630	Legouis_h_Stroma	0.0329024	0.775438	6.11353e-26	1.0439e-26	Stroma
LV630	Lake_h_adult_CNT_Connecting_Tubule	0.0218536	0.810205	1.20681e-10	4.99389e-11	DCT
LV630	Muto_h_Adult_scRNA_PODO	0.0202258	0.822273	2.30085e-27	3.61858e-28	Podocytes
LV630	Muto_h_Adult_scRNA_MES	0.009909	0.717575	1.56335e-11	6.00305e-12	Stroma
LV630	Wilson_h_diabetic_vs_control_CFH	0.00410682	0.709134	1.90819e-08	9.3383e-09	Other
LV645	Obradovic_h_ccRCC_CD45NEG_marker_genes_Fibroblast	0.190196	0.957787	4.01189e-21	8.47283e-22	Stroma
LV645	Young_T8_Non-Immune_Tumor_Kidney_Normal_cell_Mesangial_cells	0.151789	0.801573	9.06543e-54	4.18462e-55	Stroma
LV645	Kuppe_h_CKD_PDGRFb_AnnotationLevel3_Pericytes	0.0854108	0.901735	4.49506e-29	6.46348e-30	Stroma
LV645	Young_N18_Normal_mature_kidney_Nephron_others_Mesangial_cells	0.0824976	0.827551	4.09031e-63	1.28658e-64	Stroma
LV645	Kuppe_h_CKD_PDGRFb_AnnotationLevel2_Vascular_Smooth_Muscle_Cells	0.0739941	0.885105	6.56896e-50	3.56892e-51	Endothelial
LV645	Kuppe_h_CKD_PDGRFb_AnnotationLevel2_Pericytes	0.0457396	0.924529	3.00813e-32	3.58813e-33	Stroma
LV645	Kuppe_h_CKD_PDGRFb_AnnotationLevel3_Vascular_Smooth_Muscle_Cells_2	0.0355721	0.926077	1.11727e-60	3.78814e-62	Endothelial
LV645	Muto_h_Adult_scRNA_MES	0.0285958	0.809731	1.43713e-23	2.76506e-24	Stroma
LV645	Legouis_h_Stroma	0.023828	0.769834	3.49589e-27	5.55516e-28	Stroma
LV645	Young_Non-Immune_Normal_without_PT_EN13	0.0236321	0.741517	1.50192e-26	2.49094e-27	Not ass.
LV645	Stewart_h_adult_non-proximal_tubule_non-immune_Myofibroblast	0.0174581	0.99753	1.44132e-08	6.95933e-09	Stroma
LV645	Young_F3_Foetal_kidney_Endothelium_Mixed_phenotype	0.0149412	0.724201	1.54379e-30	2.03064e-31	Fetal
LV645	Kuppe_h_CKD_PDGRFb_AnnotationLevel1_Mesenchymal	0.00331838	0.742397	7.50549e-19	1.79053e-19	Stroma
LV677	Young_Non-Immune_Normal_without_PT_EN6	0.236909	0.865811	3.47555e-35	3.57777e-36	Not ass.
LV677	Wilson_h_diabetic_with_vs_without_proteinuria_CD_ICB	0.128136	0.787459	6.75276e-39	6.04107e-40	CD
LV677	Legouis_h_TAL	0.116824	0.811573	2.60432e-48	1.51067e-49	LOH
LV677	Young_N0_Normal_mature_kidney_Nephron_epithelium_Loop_of_Henle	0.0984223	0.867328	1.88614e-29	2.67358e-30	LOH
LV677	Wilson_h_diabetic_with_vs_without_proteinuria_LEUK	0.0897299	0.702397	1.9101e-07	1.02137e-07	Other
LV677	Stewart_h_adult_nephron_Principal_cell	0.0500094	0.966441	3.3158e-07	1.8096e-07	CD
LV677	Legouis_h_PC-CD	0.0445532	0.750457	2.20547e-28	3.25235e-29	CD
LV677	Wilson_h_diabetic_with_vs_without_proteinuria_PCT	0.0402023	0.705318	2.30153e-12	8.3769e-13	PT
LV677	Kuppe_h_CKD_PDGRFb_AnnotationLevel2_Prinicipal_Cells	0.0189905	0.785231	3.0727e-45	2.05851e-46	CD
LV677	Muto_h_Adult_scRNA_PC	0.0136253	0.77862	3.53678e-14	1.14714e-14	CD
LV677	Muto_h_Adult_scRNA_DCT1	0.00337195	0.803222	4.05469e-13	1.41119e-13	DCT
LV677	Kuppe_h_CKD_PDGRFb_AnnotationLevel3_Thick_Ascending_Limb	0.00265705	0.761426	2.77242e-38	2.5595e-39	LOH
LV677	Legouis_h_DCT	0.00178806	0.705568	3.33489e-19	7.77868e-20	DCT
LV677	Young_N8_Normal_mature_kidney_Nephron_epithelium_Loop_of_Henle	0.00105502	0.718438	1.30524e-26	2.15407e-27	LOH
LV679	Kuppe_h_CKD_PDGRFb_AnnotationLevel3_Fibroblast_2	0.214523	0.904554	6.65774e-42	5.11297e-43	Stroma
LV679	Wu_h_allograft_Myofibroblast	0.14304	0.934457	1.10826e-10	4.57247e-11	Stroma
LV679	Kuppe_h_CKD_PDGRFb_AnnotationLevel3_Myofibroblasts_3a	0.126223	0.759108	2.93554e-09	1.33106e-09	Stroma
LV679	Young_N21_Normal_mature_ureter_Ureter_others_Fibroblasts	0.115877	0.807307	3.84832e-55	1.65063e-56	Stroma
LV679	Young_F6_Foetal_kidney_Foetus_other_Fibroblasts	0.105852	0.798768	1.88895e-51	9.49106e-53	Fetal
LV679	Young_T13_Non-Immune_Tumor_Kidney_Wilms_tumour_and_fibroblast	0.103507	0.741732	2.82937e-17	7.53573e-18	Other
LV679	Kuppe_h_CKD_PDGRFb_AnnotationLevel3_Fibroblasts_4a	0.0250466	0.773615	2.94367e-13	1.01369e-13	Stroma
LV679	Stewart_h_adult_non-proximal_tubule_non-immune_Fibroblast	0.0230324	0.909118	3.85303e-06	2.34046e-06	Stroma
LV679	Kuppe_h_CKD_PDGRFb_AnnotationLevel3_Fibroblast_6	0.0210188	0.820933	2.39978e-30	3.2056e-31	Stroma
LV679	Legouis_h_Stroma	0.0153132	0.759595	2.02026e-24	3.77974e-25	Stroma
LV681	Young_PT4	0.0119144	0.739258	8.64132e-35	9.07197e-36	Not ass.
LV699	Young_F3_Foetal_kidney_Endothelium_Mixed_phenotype	0.0428165	0.707238	1.03148e-26	1.68964e-27	Fetal
